# Supplementary material for: The genomic and epigenomic landscape of iridocorneal endothelial syndrome
Source: Genes Dis. 2024 Nov 6;12(3):101448. doi: 10.1016/j.gendis.2024.101448 (PMC11919576; doi:10.1016/j.gendis.2024.101448)
Supplement: Multimedia component 2 [file mmc2.xlsx]

## Sheet: Table S1
Table S1. Members of the ICE Study Group
Centers included	PI
State Key Laboratory of Ophthalmology, Zhongshan Ophthalmic Center, Sun Yat-sen University, Guangdong Provincial Key Laboratory of Ophthalmology and Visual Science, Guangzhou 510060，China	Xiulan Zhang
Affiliated Eye Hospital of Nanchang University, Jiangxi Research Institute of Ophthalmology and Visual Science, Nanchang 330006, China	Xu Zhang
Eye Hospital (The Third Hospital of Handan), Handan 056000, China	Sujie Fan
The Second Xiangya Hospital of Central South University, Changsha 410011, China	Jingming Shi
Department of Ophthalmology, Fujian Medical University Union Hospital, Fuzhou 350001, China; Department of Ophthalmology & Optometry，Fujian Medical University, Fuzhou 350004, China	Lan Lu
Eye Center, Second Affifiliated Hospital, College of Medicine, Zhejiang University, Hangzhou 310009, China	Xiaodan Huang
Eye Hospital of Shandong First Medical University, State Key Laboratory Cultivation Base, Shandong Provincial Key Laboratory of Ophthalmology, Shandong Eye Institute, Shandong First Medical University & Shandong Academy of Medical Science, Jinan 250000, China	Ting Wang
Department of Ophthalmology, Tongji Hospital, Tongji Medical College, Huazhong University of Science and Technology, Wuhan 430030, Hubei, China	Guigang Li Hong Zhang
Department of Ophthalmology, The People's Hospital Guangxi Zhuang Autonomous Region, Nanning 530021, China	Li Li
Cangzhou Aier Eye Hospital, Cangzhou 061000, China	Wenzhong Zhou
Department of Ophthalmology, the 900th Hospital of Joint Logistic Support Force, PLA（Clinical Medical College of Fujian Medical University, Dongfang Hospital Affiliated to Xiamen University）, 350025 Fuzhou, China	Meizhu Chen
Nangchang Aier Eye Hospital, Nanchang, 330002, China	Xuequn Liu
Eye Center of Xiangya Hospital, Central South University, Hunan Key Laboratory of Ophthalmology, Changsha, 410008, China	Hua Wang
The Third Affiliated Hospital of Nanchang University, Nanchang, 330008, China	Yingjie Li
Department of Ophthalmology, Second Hospital of Hebei Medical University, Shijiazhuang 050000, China	Danyan Liu
The First Affiliated Hospital of Nanjing Medical University, Nanjing 210029, China	Hong Sun
Department of ophthalmology, Xi 'an Fourth Hospital, Xi 'an,710004, China	Jingni Yu
Department of Ophthalmology, Yichang Central People's Hospital, The first college of Clinical Medical Science, China Three Gorges University, Yichang 443003, China	Liang Liang
Shenzhen Eye Hospital, Shenzhen, 518000, China	Mingying Lai
Kunming Huashan Eye Hospital, Kunming, Yunnan 650032, China; Kunming Aier Eye Hospital, Kunming, Yunnan 650041, China	Yuhong Tang

## Sheet: Table S2
Table S2. Full list of patients including demographic and clinical values
Label	ID	Gender	Subtype	age
ICE1	ND171105234	M	progressive iris atrophy	50
ICE2	ND171105235	F	Chandler syndrome	61
ICE3	ND171105236	F	Chandler syndrome	50
ICE4	ND171105237	F	Chandler syndrome	24
ICE5	ND171105238	F	Chandler syndrome	35
ICE6	ND171105239	M	Chandler syndrome	51
ICE7	ND171105240	F	Chandler syndrome	44
ICE8	ND171105241	M	progressive iris atrophy	40
ICE9	ND171105244	F	Chandler syndrome	60
ICE10	ND171105246	F	Chandler syndrome	29
ICE11	ND171105247	F	Chandler syndrome	25
ICE12	ND171105248	F	Chandler syndrome	65
ICE13	NZTD171102381	F	Chandler syndrome	54
ICE14	NZTD171102382	M	Chandler syndrome	28
ICE15	NZTD171102383	F	progressive iris atrophy	45
ICE16	TD180614570	F	progressive iris atrophy	30
ICE17	TD180614571	M	Cogan-Reese syndrome	53
ICE18	TD180614572	F	Cogan-Reese syndrome	43
ICE19	TD180614573	F	progressive iris atrophy	33
ICE20	TD180614574	M	progressive iris atrophy	38
ICE21	TD180614575	F	progressive iris atrophy	42
ICE22	TD180614576	F	progressive iris atrophy	55
ICE23	TD180614577	F	progressive iris atrophy	45
ICE24	TD180614578	F	progressive iris atrophy	31
ICE25	TD180614579	F	Chandler syndrome	56
ICE26	TD180614580	F	Chandler syndrome	40
ICE27	TD180614581	F	progressive iris atrophy	61
ICE28	TD180614582	F	progressive iris atrophy	45
ICE29	TD180614583	M	progressive iris atrophy	24
ICE30	TD180614584	M	progressive iris atrophy	47
ICE31	TD180614585	F	Chandler syndrome	47
ICE32	TD180614586	F	Chandler syndrome	50
ICE33	TD180614587	M	progressive iris atrophy	52
ICE34	TD180614588	M	Cogan-Reese syndrome	60
ICE35	TD180614589	F	Cogan-Reese syndrome	55
ICE36	TD180614590	F	progressive iris atrophy	38
ICE37	TD180614591	F	Chandler syndrome	54
ICE38	TD180614592	F	progressive iris atrophy	45
ICE39	TD180614593	F	Chandler syndrome	33
ICE40	TD180614594	F	Chandler syndrome	72
ICE41	TD180614595	M	progressive iris atrophy	70
ICE42	TD180614596	F	Chandler syndrome	40
ICE43	TD180614597	F	Cogan-Reese syndrome	45
ICE44	TD180614598	F	Chandler syndrome	77
ICE45	TD180614599	F	progressive iris atrophy	58
ICE46	TD180614600	F	Cogan-Reese syndrome	35
ICE47	TD180614601	M	Chandler syndrome	54
ICE48	TD180614602	F	Cogan-Reese syndrome	54
ICE49	TD180614603	F	Cogan-Reese syndrome	56
ICE50	TD180614604	F	Chandler syndrome	55
ICE51	TD180614605	F	progressive iris atrophy	38
ICE52	DXKL1-1	M	progressive iris atrophy	49
ICE53	DXKL1-2	M	Chandler syndrome	43
ICE54	DXKL1-3	M	Chandler syndrome	41
ICE55	DXKL1-4	M	progressive iris atrophy	30
ICE56	DXKL2-1	F	Chandler syndrome	27
ICE57	DXKL2-2	F	Cogan-Reese syndrome	49
ICE58	DXKL2-3	F	Chandler syndrome	62
ICE59	DXKL2-4	F	progressive iris atrophy	45
ICE60	DXKL3-1	F	Chandler syndrome	51
ICE61	DXKL3-2	F	Chandler syndrome	58
ICE62	DXKL3-3	F	progressive iris atrophy	46
ICE63	DXKL3-4	M	progressive iris atrophy	77
ICE64	DXKL4-1	F	progressive iris atrophy	49
ICE65	DXKL4-2	F	progressive iris atrophy	41
ICE66	DXKL4-3	F	Chandler syndrome	33
ICE67	DXKL4-4	F	Chandler syndrome	66
ICE68	DXKL5-1	F	Chandler syndrome	65
ICE69	DXKL5-2	F	Chandler syndrome	28
ICE70	DXKL5-3	F	progressive iris atrophy	29
ICE71	DXKL5-4	M	Chandler syndrome	34
ICE72	DXKL6-1	F	Chandler syndrome	48
ICE73	DXKL6-2	F	Chandler syndrome	57
ICE74	DXKL6-3	M	Chandler syndrome	50
ICE75	DXKL6-4	F	Chandler syndrome	36
ICE76	DXKL7-1	F	Chandler syndrome	52
ICE77	DXKL7-3	M	progressive iris atrophy	21
ICE78	DXKL7-4	F	progressive iris atrophy	51
ICE79	DXKL8-1	F	Cogan-Reese syndrome	57
ICE80	DXKL8-2	M	progressive iris atrophy	50
ICE81	DXKL8-4	F	progressive iris atrophy	37
ICE82	DXKL9-1	M	progressive iris atrophy	26
ICE83	DXKL9-2	F	progressive iris atrophy	66
ICE84	DXKL9-3	F	Chandler syndrome	28
ICE85	DXKL9-4	F	Chandler syndrome	58
ICE86	DXKL10-1	M	progressive iris atrophy	56
ICE87	DXKL10-2	M	progressive iris atrophy	70
ICE88	DXKL10-3	M	Chandler syndrome	48
ICE89	DXKL10-4	F	Cogan-Reese syndrome	30
ICE90	DXKL11-1	F	progressive iris atrophy	46
ICE91	DXKL11-2	M	Chandler syndrome	50
ICE92	DXKL11-3	F	Cogan-Reese syndrome	55
ICE93	DXKL11-4	F	Chandler syndrome	69
ICE94	DXKL12-1	F	Chandler syndrome	35
ICE95	DXKL12-3	M	progressive iris atrophy	52
ICE96	DXKL12-4	M	Chandler syndrome	53
ICE97	DXKL13-1	M	progressive iris atrophy	73
ICE98	DXKL13-2	M	progressive iris atrophy	29
ICE99	DXKL13-3	M	progressive iris atrophy	56

## Sheet: Table S3
Table S3. Results of region-based mutational burden analysis
#GENE	ICE_CASE_MUT	ICE_CASE_TOTAL	CONTROL_gnomAD_MUT	CONTROL_gnomAD_TOTAL	Odds ratio	P_value	P_value_adjust	CONTROL_inhouse_MUT	CONTROL_inhouse_TOTAL	Odds ratio	P_value	P_value_adjust
RP1L1	27	51	735	9397	13.249	1.67×10-13	3.26×10-9	62	350	5.197	2.06×10-7	4.02×10-5
Mutations in RP1L1	8:10467637:T:C	8:10468225:A:G	8:10480641:G:A
consequence	missense_variant	missense_variant	missense_variant
gene	RP1L1	RP1L1	RP1L1
HGVSp	p.Glu1324Gly	p.Phe1128Ser	p.Thr24Ile
AF_gnomAD	NA	4.01e-06	8.33e-05
highest_AF_gnomAD	NA	5.566e-05	0.0003909
Clinvar_phenotypes	Occult macular dystrophy, Retinitis pigmentosa 88	NA	Inborn genetic diseases
ICE1	0	0	0
ICE2	0	0	0
ICE3	1	0	0
ICE4	1	0	0
ICE5	1	0	0
ICE6	0	0	0
ICE7	2	0	0
ICE8	1	0	0
ICE9	1	0	0
ICE10	0	0	0
ICE11	0	0	0
ICE12	0	0	0
ICE13	0	0	0
ICE14	2	0	0
ICE15	1	0	1
ICE16	2	0	0
ICE17	1	0	0
ICE18	0	1	0
ICE19	0	0	0
ICE20	0	0	0
ICE21	0	0	0
ICE22	1	0	0
ICE23	1	0	0
ICE24	0	0	0
ICE25	1	0	0
ICE26	0	0	0
ICE27	1	0	0
ICE28	0	0	0
ICE29	1	0	0
ICE30	0	0	0
ICE31	2	0	0
ICE32	2	0	0
ICE33	0	0	0
ICE34	1	0	0
ICE35	0	0	0
ICE36	0	0	0
ICE37	0	0	0
ICE38	1	0	0
ICE39	1	0	0
ICE40	1	0	0
ICE41	0	0	0
ICE42	0	0	0
ICE43	1	0	0
ICE44	1	0	0
ICE45	0	0	0
ICE46	2	0	0
ICE47	1	0	0
ICE48	0	0	0
ICE49	0	0	0
ICE50	1	0	0
ICE51	0	0	0

## Sheet: Table S4
Table S4. Significant CNVs identified in the ICE syndrome cohort
Chr	Start	End	Cnvtype	Patients	Cnv_length	CytoBand	Gene_name	Promoter_overlap	Enhancer_overlap
19	15783859	15791329	DEL	ICE2,ICE17,ICE18,ICE20,ICE21,ICE22,ICE24,ICE27,ICE28,ICE30,ICE32,ICE34,ICE35,ICE37,ICE38,ICE39,ICE41,ICE42,ICE47,ICE50,ICE51,ICE1,ICE3,ICE5,ICE9,ICE10,ICE11,ICE13,ICE19,ICE25,ICE26,ICE29,ICE31,ICE36,ICE43,ICE44,ICE45,ICE46,ICE48	7469	p13.12	CYP4F12	gc19_pc.promCore::gencode::CYP4F12::ENSG00000186204.10	.
3	75786061	75790887	DEL	ICE40,ICE21,ICE16,ICE17,ICE19,ICE20,ICE26,ICE27,ICE32,ICE33,ICE39,ICE43,ICE51,ICE12,ICE35,ICE44,ICE45,ICE10,ICE11	4825	p12.3	ZNF717; MIR4273	.	.
19	55276166	55295820	DEL	ICE23,ICE44,ICE18,ICE1,ICE16	19653	q13.42	LOC101928804; KIR2DL1	gc19_pc.promCore::gencode::KIR2DL1::ENSG00000125498.15, gc19_pc.promCore::gencode::KIR3DL1::ENSG00000167633.12, gc19_pc.promCore::gencode::KIR2DL4::ENSG00000189013.10	.
10	46995904	47000935	DUP	ICE1,ICE47,ICE48,ICE25	5030	q11.22	GPRIN2	gc19_pc.promCore::gencode::GPRIN2::ENSG00000204175.4	.
13	32533646	32533721	DEL	ICE2,ICE21,ICE35	74	q13.1	EEF1DP3	.	.
22	17264339	17264882	DEL	ICE5,ICE14	542	q11.1	XKR3	.	.
4	83369103	83375924	DEL	ICE24	6820	q21.22	ENOPH1	.	enhancers::chr4:83370800-83372600
4	106534572	106534664	DEL	ICE21	91	q24	ARHGEF38	.	.
4	156263844	156289964	DEL	ICE49	26119	q32.1	MAP9;MAP9-AS1	gc19_pc.promCore::gencode::MAP9::ENSG00000164114.14	.
6	56915604	56954894	DEL	ICE3	39289	p12.1	KIAA1586	gc19_pc.promCore::gencode::ZNF451::ENSG00000112200.12	.
7	64692111	64694600	DEL	ICE16	2488	q11.21	INTS4P1	.	.
8	144063480	144063918	DEL	ICE21	437	q24.3	LY6E-DT	.	.
9	304366	317265	DUP	ICE46	12898	p24.3	DOCK8	gc19_pc.promCore::gencode::DOCK8::ENSG00000107099.11	.
9	135764637	135767964	DUP	ICE3	3326	q34.13	SPACA9;TSC1	.	.
10	88768895	88783323	DUP	ICE16	14427	q23.2	AGAP11;FAM25A	gc19_pc.promCore::gencode::FAM25A::ENSG00000188100.8	enhancers::chr10:88778000-88780200, enhancers::chr10:88768200-88769400
10	103372326	103393033	DUP	ICE25	20706	q24.32	FBXW4	.	.
11	66325737	66328867	DEL	ICE22	3129	q13.2	ACTN3	.	.
11	85445014	85445269	DEL	ICE7	254	q14.1	SYTL2	gc19_pc.promCore::gencode::SYTL2::ENSG00000137501.12	.
11	134185773	134193708	DEL	ICE51	7934	q25	GLB1L3	.	.
12	80671980	80730784	DEL	ICE4	58803	q21.31	OTOGL	gc19_pc.promCore::gencode::OTOGL::ENSG00000165899.6	.
12	100166731	100175875	DEL	ICE24	9143	q23.1	ANKS1B	gc19_pc.promCore::gencode::ANKS1B::ENSG00000185046.14	.
12	133782010	133782585	DEL	ICE15	574	q24.33	ZNF268	.	.
13	21303104	21311944	DEL	ICE19	8839	q12.11	EEF1AKMT1	.	.
15	45394943	45401272	DUP	ICE49	6328	q21.1	DUOX2	.	.
16	1903071	1910422	DEL	ICE45	7350	p13.3	MEIOB	.	.
16	66598567	66601845	DUP	ICE17	3277	q21	CKLF;CKLF-CMTM1;CMTM1	gc19_pc.promCore::gencode::CMTM1::ENSG00000089505.13	.
16	88891342	88910353	DUP	ICE49	19010	q24.3	GALNS	gc19_pc.promCore::gencode::AC092384.1::ENSG00000269422.1	enhancers::chr16:88905800-88907400,enhancers::chr16:88895600-88897600,enhancers::chr16:88898200-88899000
17	1680775	1684244	DEL	ICE22	3468	p13.3	SERPINF1;SMYD4	.	.
17	15912756	15914911	DUP	ICE22	2154	p12	TTC19	gc19_pc.promCore::gencode::TTC19::ENSG00000011295.11	.
17	21434981	21438075	DUP	ICE7	3093	p11.2	LINC02693	.	.
17	33732008	33744053	DUP	ICE29	12044	q12	SLFN12	.	.
17	37319615	37322208	DEL	ICE42	2592	q12	ARL5C	gc19_pc.promCore::gencode::ARL5C::ENSG00000141748.8	.
17	75103783	75105389	DUP	ICE28	1605	q25.2	SEC14L1	gc19_pc.promCore::gencode::SEC14L1::ENSG00000129657.10	.
17	78152313	78172723	DUP	ICE17	20409	q25.3	CARD14	gc19_pc.promCore::gencode::CARD14::ENSG00000141527.12	.
18	76966969	77090104	DEL	ICE30	123134	q23	ATP9B	gc19_pc.promCore::gencode::ATP9B::ENSG00000166377.15	.
19	6981122	6986422	DEL	ICE20	5299	p13.2	ADGRE4P	.	.
19	14938818	14945602	DEL	ICE44	6783	p13.12	OR7C1;OR7A5	gc19_pc.promCore::gencode::OR7A5::ENSG00000188269.4	.
19	53955692	53964353	DEL	ICE25	8660	q13.42	ZNF765-ZNF761;ZNF761	.	.
22	38093077	38097486	DEL	ICE18	4408	q13.1	TRIOBP	gc19_pc.promCore::gencode::TRIOBP::ENSG00000100106.15	.
22	18970608	18998844	DUP	ICE25	28235	q11.21	DGCR5	.	.
22	44161216	44168983	DEL	ICE35	7766	q13.2	EFCAB6	.	.

## Sheet: Table S5
Table S5. Recurrent hypomethylated regions among ICE patients
Chr	Start	End	promoter_overlap	enhancer_overlap	dyadic_overlap	CpG island_overlap	CpG shores_overlap	CpG shelves_overlap
chr1	23900	48400	.	.	.	Name=island:chr1:28735:29737	Name=shores:chr1:26735:28734,shores:chr1:29738:31737	Name=shelves:chr1:24735:26734,shelves:chr1:shores:chr1:29738:31737:31738
chr1	88100	123600	.	.	.	.	.	.
chr1	537500	542800	Name=prom_chr1:540598-540680,prom_chr1:540759-540821,prom_chr1:540938-541007	.	.	.	.	.
chr1	556100	619800	Name=prom_chr1:564560-564701,prom_chr1:564460-564510	Name=enh_chr1:568021-568101,enh_chr1:567444-567898	Name=dyadic_chr1:569454-570224	Name=island:chr1:597839:598734,island:chr1:609358:611269	Name=shores:chr1:611270:613269,shores:chr1:598735:600734,shores:chr1:595839:597838,shores:chr1:607358:609357	Name=shelves:chr1:shores:chr1:611270:613269:613270,shelves:chr1:605358:607357,shelves:chr1:593839:595838,shelves:chr1:shores:chr1:598735:600734:600735
chr1	713200	716600	Name=prom_chr1:714702-714752,prom_chr1:713612-713675,prom_chr1:714448-714670,prom_chr1:715184-715305,prom_chr1:715081-715151,prom_chr1:715374-715438,prom_chr1:713875-714372	.	Name=dyadic_chr1:713234-713328,dyadic_chr1:715720-715770	.	.	.
chr1	747000	765100	Name=prom_chr1:764017-764067,prom_chr1:763672-763722,prom_chr1:762648-763017,prom_chr1:762544-762618,prom_chr1:762272-762339,prom_chr1:762058-762232,prom_chr1:762426-762534,prom_chr1:763070-763165	Name=enh_chr1:758736-758858,enh_chr1:757382-757432,enh_chr1:756440-756521,enh_chr1:755955-756109,enh_chr1:755462-755550,enh_chr1:754018-754252,enh_chr1:753235-753298,enh_chr1:758109-758194,enh_chr1:754361-754414,enh_chr1:756769-756839,enh_chr1:752142-752196,enh_chr1:752443-752811,enh_chr1:761040-761094,enh_chr1:753809-753866,enh_chr1:754431-754492,enh_chr1:753329-753698,enh_chr1:761314-761416,enh…	Name=dyadic_chr1:756279-756384,dyadic_chr1:764274-764407,dyadic_chr1:751685-751763	.	.	.
chr1	792000	796600	.	Name=enh_chr1:796270-796389,enh_chr1:793918-793968,enh_chr1:794145-794266,enh_chr1:796172-796234,enh_chr1:794312-794461,enh_chr1:793714-793789,enh_chr1:795977-796086	Name=dyadic_chr1:796468-796547	.	.	.
chr1	802600	805700	.	Name=enh_chr1:805663-805769,enh_chr1:802877-802970,enh_chr1:804374-804483,enh_chr1:803212-803278,enh_chr1:804664-804724,enh_chr1:805007-805630,enh_chr1:804911-804981,enh_chr1:803051-803164	.	.	.	.
chr1	825600	843500	Name=prom_chr1:839798-840382,prom_chr1:840528-841144,prom_chr1:838828-838932	Name=enh_chr1:834232-834329,enh_chr1:825683-825759,enh_chr1:826499-826561,enh_chr1:834102-834179,enh_chr1:843263-843335,enh_chr1:843079-843255,enh_chr1:833817-833950	Name=dyadic_chr1:842143-842705,dyadic_chr1:841257-841323,dyadic_chr1:839110-839160,dyadic_chr1:832674-832978,dyadic_chr1:839537-839587,dyadic_chr1:833136-833186,dyadic_chr1:825846-825981,dyadic_chr1:841430-841725,dyadic_chr1:826085-826369,dyadic_chr1:842058-842136,dyadic_chr1:839229-839360,dyadic_chr1:839415-839513,dyadic_chr1:841863-841913	Name=island:chr1:827036:828065	Name=shores:chr1:825036:827035,shores:chr1:828066:830065	Name=shelves:chr1:shores:chr1:828066:830065:830066
chr1	844200	844400	.	.	.	.	.	.
chr1	845200	846400	.	.	Name=dyadic_chr1:845256-845306,dyadic_chr1:845486-845710,dyadic_chr1:845825-846017,dyadic_chr1:846070-846162	.	.	.
chr1	855900	881800	Name=prom_chr1:860026-860670,prom_chr1:859937-859987,prom_chr1:859692-859845,prom_chr1:875468-877844,prom_chr1:860730-860837,prom_chr1:877930-878074,prom_chr1:858539-859624,prom_chr1:860936-861210	Name=enh_chr1:879303-879380,enh_chr1:864495-864610,enh_chr1:879697-880514,enh_chr1:881439-881500,enh_chr1:881603-881653,enh_chr1:873317-873417,enh_chr1:879091-879188,enh_chr1:864287-864424,enh_chr1:868753-869058,enh_chr1:863341-863395,enh_chr1:863205-863249,enh_chr1:873493-873766,enh_chr1:867157-867211,enh_chr1:863137-863196,enh_chr1:880539-880862,enh_chr1:866840-866938,enh_chr1:881226-881422,enh…	Name=dyadic_chr1:874370-874446,dyadic_chr1:861244-861550,dyadic_chr1:874579-874753,dyadic_chr1:873825-874058,dyadic_chr1:875081-875141,dyadic_chr1:874790-874844,dyadic_chr1:862475-862539,dyadic_chr1:878318-878373,dyadic_chr1:857701-857798,dyadic_chr1:861729-861773,dyadic_chr1:870907-871064,dyadic_chr1:871536-871592,dyadic_chr1:872365-872590,dyadic_chr1:871169-871484,dyadic_chr1:878987-879076,dyad…	Name=island:chr1:866595:866958,island:chr1:869818:870248	Name=shores:chr1:870249:872248,shores:chr1:864595:866594,shores:chr1:867818:869817,shores:chr1:866959:868958	Name=shelves:chr1:shores:chr1:870249:872248:872249,shelves:chr1:862595:864594,shelves:chr1:shores:chr1:853832:855831:855832,shelves:chr1:865818:867817,shelves:chr1:shores:chr1:866959:868958:868959
chr1	882500	883800	.	Name=enh_chr1:883240-883302,enh_chr1:882566-882620,enh_chr1:883342-883396,enh_chr1:882654-882716	.	.	.	.
chr1	888200	896900	Name=prom_chr1:895288-895388,prom_chr1:894040-894336,prom_chr1:894351-895107,prom_chr1:895481-895583,prom_chr1:896208-896281,prom_chr1:895765-896153,prom_chr1:895660-895742,prom_chr1:895109-895270,prom_chr1:896330-896507	Name=enh_chr1:893345-893398,enh_chr1:890979-891033,enh_chr1:890709-890759,enh_chr1:890231-890285,enh_chr1:891900-891957,enh_chr1:889003-889063,enh_chr1:890912-890966,enh_chr1:891328-891442	Name=dyadic_chr1:896650-897081	.	.	.
chr1	901200	907500	Name=prom_chr1:901449-902709	Name=enh_chr1:906468-907151,enh_chr1:903358-903408,enh_chr1:905203-905288,enh_chr1:903596-903660,enh_chr1:905707-905775,enh_chr1:904934-905012,enh_chr1:905054-905108	Name=dyadic_chr1:904822-904901,dyadic_chr1:905879-906098	Name=island:chr1:904314:905239	Name=shores:chr1:906919:908918,shores:chr1:902314:904313,shores:chr1:905240:907239	Name=shelves:chr1:904919:906918,shelves:chr1:900314:902313,shelves:chr1:shores:chr1:905240:907239:907240
chr1	911000	914800	Name=prom_chr1:914746-914833,prom_chr1:914484-914528,prom_chr1:913494-913571,prom_chr1:913954-914033,prom_chr1:913822-913914,prom_chr1:913657-913782,prom_chr1:911313-912049	.	Name=dyadic_chr1:911110-911193	.	Name=shores:chr1:910504:912503	Name=shelves:chr1:shores:chr1:910504:912503:912504
chr1	914900	917100	Name=prom_chr1:916896-917004,prom_chr1:916490-916564,prom_chr1:916655-916716,prom_chr1:915978-916329,prom_chr1:915447-915670,prom_chr1:916578-916628	.	Name=dyadic_chr1:915108-915207,dyadic_chr1:914985-915054	.	.	Name=shelves:chr1:915385:917384
chr1	918000	947200	Name=prom_chr1:933855-934215,prom_chr1:933656-933740,prom_chr1:937063-937604,prom_chr1:934217-937044	Name=enh_chr1:939609-939676,enh_chr1:929877-929943,enh_chr1:920748-920981,enh_chr1:918630-918692,enh_chr1:947179-947278,enh_chr1:931082-931138,enh_chr1:929733-929802,enh_chr1:946834-946886,enh_chr1:941530-941712,enh_chr1:932251-932301,enh_chr1:938334-938659,enh_chr1:930987-931076,enh_chr1:946922-947137,enh_chr1:939437-939560,enh_chr1:944663-944796,enh_chr1:942695-942745,enh_chr1:941787-942245,enh…	Name=dyadic_chr1:932352-933094,dyadic_chr1:931284-931542,dyadic_chr1:933126-933472,dyadic_chr1:931575-931653,dyadic_chr1:918463-918537,dyadic_chr1:940012-940052,dyadic_chr1:940393-941077,dyadic_chr1:939065-939115,dyadic_chr1:918173-918311,dyadic_chr1:931185-931266,dyadic_chr1:937605-937747,dyadic_chr1:919285-919538,dyadic_chr1:918058-918162,dyadic_chr1:931667-931756,dyadic_chr1:940127-940386,dyad…	Name=island:chr1:933952:934964,island:chr1:923590:926252,island:chr1:936259:936492,island:chr1:935577:935956,island:chr1:919385:919593,island:chr1:940225:942983	Name=shores:chr1:938225:940224,shores:chr1:935957:937956,shores:chr1:921590:923589,shores:chr1:934259:936258,shores:chr1:919594:921593,shores:chr1:917385:919384,shores:chr1:926253:928252,shores:chr1:933577:935576,shores:chr1:936493:938492,shores:chr1:934965:936964,shores:chr1:942984:944983,shores:chr1:931952:933951	Name=shelves:chr1:shores:chr1:942984:944983:944984,shelves:chr1:shores:chr1:919594:921593:921594,shelves:chr1:shores:chr1:926253:928252:928253,shelves:chr1:919590:921589,shelves:chr1:932259:934258,shelves:chr1:929952:931951,shelves:chr1:shores:chr1:936493:938492:938493,shelves:chr1:936225:938224,shelves:chr1:946976:948975,shelves:chr1:931577:933576,shelves:chr1:shores:chr1:934965:936964:936965,sh…
chr1	947900	976900	Name=prom_chr1:948292-949526,prom_chr1:967761-968981,prom_chr1:976502-976882,prom_chr1:975975-976470,prom_chr1:976894-976960,prom_chr1:975518-975606,prom_chr1:969150-969622,prom_chr1:969083-969145,prom_chr1:955936-956165,prom_chr1:954524-955916	Name=enh_chr1:960576-960754,enh_chr1:950389-950856,enh_chr1:973379-973430,enh_chr1:966650-966891,enh_chr1:973168-973320,enh_chr1:954187-954231,enh_chr1:973695-973795,enh_chr1:962441-962626,enh_chr1:958662-958759,enh_chr1:964608-964676,enh_chr1:967156-967728,enh_chr1:953492-953548,enh_chr1:970238-970322,enh_chr1:964731-964781,enh_chr1:958512-958610,enh_chr1:950129-950213,enh_chr1:959651-959754,enh…	Name=dyadic_chr1:975359-975426,dyadic_chr1:969705-970116,dyadic_chr1:956240-957504,dyadic_chr1:970888-971095,dyadic_chr1:949607-950058,dyadic_chr1:975276-975350,dyadic_chr1:970655-970784,dyadic_chr1:971516-971626,dyadic_chr1:948145-948235,dyadic_chr1:970435-970485,dyadic_chr1:975628-975968	Name=island:chr1:950976:951222,island:chr1:958933:967274,island:chr1:976046:979425,island:chr1:970916:971158	Name=shores:chr1:948976:950975,shores:chr1:974046:976045,shores:chr1:951223:953222,shores:chr1:956933:958932,shores:chr1:968916:970915,shores:chr1:971159:973158,shores:chr1:967275:969274	Name=shelves:chr1:966916:968915,shelves:chr1:954933:956932,shelves:chr1:946976:948975,shelves:chr1:shores:chr1:967275:969274:969275,shelves:chr1:972046:974045,shelves:chr1:shores:chr1:971159:973158:973159,shelves:chr1:shores:chr1:951223:953222:953223
chr1	977500	977600	.	Name=enh_chr1:977343-977545	.	Name=island:chr1:976046:979425	.	.
chr1	990500	990600	.	.	.	.	.	.
chr1	991600	996300	Name=prom_chr1:994015-995554	Name=enh_chr1:992344-992394	Name=dyadic_chr1:993547-993632,dyadic_chr1:995951-996019,dyadic_chr1:995733-995874,dyadic_chr1:996180-996230,dyadic_chr1:996108-996162,dyadic_chr1:993691-993902	.	Name=shores:chr1:996007:998006	Name=shelves:chr1:994007:996006
chr1	997100	1000500	.	.	Name=dyadic_chr1:998351-998408,dyadic_chr1:997462-997709,dyadic_chr1:998838-1000057,dyadic_chr1:997243-997417,dyadic_chr1:998017-998255,dyadic_chr1:998276-998348,dyadic_chr1:998635-998737,dyadic_chr1:997748-997894,dyadic_chr1:997126-997176,dyadic_chr1:998424-998600	Name=island:chr1:998007:1002030	Name=shores:chr1:996007:998006	.
chr1	1001300	1003100	.	Name=enh_chr1:1001325-1001453,enh_chr1:1002881-1003029,enh_chr1:1001499-1001587	Name=dyadic_chr1:1002217-1002325,dyadic_chr1:1001979-1002151,dyadic_chr1:1002454-1002610,dyadic_chr1:1003083-1003203	Name=island:chr1:998007:1002030	Name=shores:chr1:1002031:1004030	.
chr1	1003200	1017200	Name=prom_chr1:1003371-1003816,prom_chr1:1005082-1005282,prom_chr1:1003841-1005074	Name=enh_chr1:1010588-1010640,enh_chr1:1016370-1016468,enh_chr1:1007747-1007787,enh_chr1:1008633-1008696,enh_chr1:1008745-1008860,enh_chr1:1007839-1007997,enh_chr1:1006044-1006328,enh_chr1:1010382-1010452,enh_chr1:1010813-1010854,enh_chr1:1009068-1009933,enh_chr1:1008060-1008189,enh_chr1:1010112-1010361,enh_chr1:1007272-1007360	Name=dyadic_chr1:1005293-1006037,dyadic_chr1:1007056-1007096,dyadic_chr1:1014784-1016062,dyadic_chr1:1003262-1003355,dyadic_chr1:1006855-1006952,dyadic_chr1:1016626-1016679,dyadic_chr1:1003083-1003203	Name=island:chr1:1013290:1013514,island:chr1:1013949:1014471	Name=shores:chr1:1013515:1015514,shores:chr1:1011949:1013948,shores:chr1:1002031:1004030,shores:chr1:1014472:1016471,shores:chr1:1011290:1013289	Name=shelves:chr1:shores:chr1:1002031:1004030:1004031,shelves:chr1:shores:chr1:1013515:1015514:1015515,shelves:chr1:1009290:1011289,shelves:chr1:1015388:1017387,shelves:chr1:shores:chr1:1014472:1016471:1016472,shelves:chr1:1009949:1011948
chr1	1050400	1053200	Name=prom_chr1:1051131-1052445,prom_chr1:1051044-1051109,prom_chr1:1050405-1050863	Name=enh_chr1:1052659-1052846,enh_chr1:1052909-1053225	.	.	Name=shores:chr1:1049050:1051049,shores:chr1:1052894:1054893	Name=shelves:chr1:shores:chr1:1049050:1051049:1051050,shelves:chr1:shores:chr1:1048233:1050232:1050233,shelves:chr1:1052298:1054297,shelves:chr1:shores:chr1:1047132:1049131:1049132,shelves:chr1:1050894:1052893
chr1	1069900	1094400	Name=prom_chr1:1091144-1091184,prom_chr1:1092784-1094167	Name=enh_chr1:1092038-1092092,enh_chr1:1089632-1089672,enh_chr1:1070674-1071648,enh_chr1:1076289-1076424,enh_chr1:1083815-1083907,enh_chr1:1086309-1086359,enh_chr1:1089186-1089253,enh_chr1:1078220-1078270,enh_chr1:1080576-1080871,enh_chr1:1078841-1078910,enh_chr1:1076183-1076278,enh_chr1:1085551-1085792,enh_chr1:1077898-1077977,enh_chr1:1071730-1073509,enh_chr1:1091221-1091310,enh_chr1:1078577-10…	Name=dyadic_chr1:1091463-1091557,dyadic_chr1:1091962-1092035,dyadic_chr1:1091692-1091802	Name=island:chr1:1090997:1091245,island:chr1:1088695:1089234,island:chr1:1082719:1083010,island:chr1:1076129:1078022,island:chr1:1092129:1092350,island:chr1:1081483:1082059,island:chr1:1067283:1069938,island:chr1:1084438:1084646,island:chr1:1071836:1072253,island:chr1:1080679:1080980,island:chr1:1087763:1087967	Name=shores:chr1:1092351:1094350,shores:chr1:1088997:1090996,shores:chr1:1079483:1081482,shores:chr1:1074129:1076128,shores:chr1:1082438:1084437,shores:chr1:1082060:1084059,shores:chr1:1080719:1082718,shores:chr1:1091246:1093245,shores:chr1:1087968:1089967,shores:chr1:1085763:1087762,shores:chr1:1084647:1086646,shores:chr1:1083011:1085010,shores:chr1:1078679:1080678,shores:chr1:1090129:1092128,sh…	Name=shelves:chr1:1084695:1086694,shelves:chr1:shores:chr1:1087968:1089967:1089968,shelves:chr1:shores:chr1:1080981:1082980:1082981,shelves:chr1:1078719:1080718,shelves:chr1:shores:chr1:1092351:1094350:1094351,shelves:chr1:1076679:1078678,shelves:chr1:shores:chr1:1078023:1080022:1080023,shelves:chr1:1083763:1085762,shelves:chr1:shores:chr1:1091246:1093245:1093246,shelves:chr1:1088129:1090128,shel…
chr1	1108800	1109800	.	Name=enh_chr1:1108928-1109782	.	.	Name=shores:chr1:1108664:1110663	.
chr1	1117400	1152600	Name=prom_chr1:1141221-1141688,prom_chr1:1141780-1142647,prom_chr1:1136717-1137192,prom_chr1:1136024-1136620	Name=enh_chr1:1134822-1134968,enh_chr1:1118176-1118367,enh_chr1:1117423-1117467,enh_chr1:1139412-1139491,enh_chr1:1132161-1132382,enh_chr1:1142738-1142825,enh_chr1:1147713-1147789,enh_chr1:1118689-1118886,enh_chr1:1151074-1151186,enh_chr1:1124565-1124780,enh_chr1:1152046-1152741,enh_chr1:1139285-1139339,enh_chr1:1146331-1146371,enh_chr1:1145081-1145199,enh_chr1:1135750-1135811,enh_chr1:1120756-11…	Name=dyadic_chr1:1148039-1148158,dyadic_chr1:1138239-1138326,dyadic_chr1:1138831-1138929,dyadic_chr1:1148197-1149247,dyadic_chr1:1138664-1138714,dyadic_chr1:1149334-1149647,dyadic_chr1:1149711-1149908,dyadic_chr1:1138334-1138528	Name=island:chr1:1136989:1137467	Name=shores:chr1:1134989:1136988,shores:chr1:1137468:1139467,shores:chr1:1117066:1119065	Name=shelves:chr1:shores:chr1:1137468:1139467:1139468,shelves:chr1:1132989:1134988,shelves:chr1:shores:chr1:1117066:1119065:1119066
chr1	1164500	1168500	Name=prom_chr1:1166122-1168143	Name=enh_chr1:1165140-1165194,enh_chr1:1165701-1165780,enh_chr1:1165282-1165336,enh_chr1:1164626-1164676,enh_chr1:1164488-1164548,enh_chr1:1165432-1165533	Name=dyadic_chr1:1168399-1168613	Name=island:chr1:1162663:1165204	Name=shores:chr1:1165205:1167204	Name=shelves:chr1:shores:chr1:1165205:1167204:1167205
chr1	1180000	1185200	.	Name=enh_chr1:1179977-1180072,enh_chr1:1184013-1184074,enh_chr1:1183752-1183898,enh_chr1:1183193-1183289,enh_chr1:1185071-1185131,enh_chr1:1180750-1180900,enh_chr1:1183602-1183652,enh_chr1:1184191-1184245,enh_chr1:1180988-1181038,enh_chr1:1180601-1180641,enh_chr1:1181445-1181510,enh_chr1:1183395-1183527	Name=dyadic_chr1:1183086-1183140,dyadic_chr1:1182478-1182639,dyadic_chr1:1181348-1181403,dyadic_chr1:1181688-1182174,dyadic_chr1:1182890-1183017,dyadic_chr1:1182286-1182423	.	.	.
chr1	1185500	1185900	.	Name=enh_chr1:1185491-1185586,enh_chr1:1185753-1185821	.	.	.	.
chr1	1186300	1187100	.	Name=enh_chr1:1187029-1187079	Name=dyadic_chr1:1186340-1186656	.	.	.
chr1	1206400	1210200	Name=prom_chr1:1208993-1209933	Name=enh_chr1:1206884-1206956,enh_chr1:1206280-1206568,enh_chr1:1207508-1207548	Name=dyadic_chr1:1207681-1208841,dyadic_chr1:1209995-1210318	Name=island:chr1:1206290:1206770,island:chr1:1210188:1210498	Name=shores:chr1:1209328:1211327,shores:chr1:1208188:1210187,shores:chr1:1206771:1208770	Name=shelves:chr1:1209675:1211674,shelves:chr1:shores:chr1:1206771:1208770:1208771,shelves:chr1:1206188:1208187,shelves:chr1:1207328:1209327
chr1	1230200	1246300	Name=prom_chr1:1241867-1245706,prom_chr1:1236700-1236787	Name=enh_chr1:1231251-1231316,enh_chr1:1237284-1237351,enh_chr1:1235731-1236084,enh_chr1:1245950-1246072,enh_chr1:1238973-1239029,enh_chr1:1233390-1233457,enh_chr1:1239193-1239296,enh_chr1:1237816-1237866,enh_chr1:1232310-1232373,enh_chr1:1231850-1231965,enh_chr1:1239322-1239425,enh_chr1:1230131-1230238,enh_chr1:1246109-1246149,enh_chr1:1233595-1233653,enh_chr1:1238410-1238621,enh_chr1:1238289-12…	Name=dyadic_chr1:1239854-1241860,dyadic_chr1:1237019-1237119	Name=island:chr1:1231621:1233605,island:chr1:1242505:1242827	Name=shores:chr1:1242828:1244827,shores:chr1:1233606:1235605,shores:chr1:1244376:1246375,shores:chr1:1240505:1242504,shores:chr1:1229621:1231620	Name=shelves:chr1:1242376:1244375,shelves:chr1:shores:chr1:1226902:1228901:1228902,shelves:chr1:1238505:1240504,shelves:chr1:shores:chr1:1242828:1244827:1244828,shelves:chr1:shores:chr1:1233606:1235605:1235606
chr1	1257100	1261400	Name=prom_chr1:1259630-1260838	Name=enh_chr1:1258148-1258335,enh_chr1:1258755-1258821,enh_chr1:1257696-1257750,enh_chr1:1258540-1258676	Name=dyadic_chr1:1261194-1261286,dyadic_chr1:1260876-1261099,dyadic_chr1:1258900-1258984,dyadic_chr1:1259088-1259180,dyadic_chr1:1259186-1259250	Name=island:chr1:1258981:1259378	Name=shores:chr1:1255420:1257419,shores:chr1:1259379:1261378,shores:chr1:1256981:1258980	Name=shelves:chr1:shores:chr1:1254866:1256865:1256866,shelves:chr1:shores:chr1:1259379:1261378:1261379,shelves:chr1:shores:chr1:1255420:1257419:1257420
chr1	1272600	1296200	Name=prom_chr1:1283988-1284603,prom_chr1:1291174-1291422,prom_chr1:1292498-1292721,prom_chr1:1290617-1290695,prom_chr1:1292813-1292911,prom_chr1:1290837-1291147,prom_chr1:1284632-1285387	Name=enh_chr1:1278749-1278809,enh_chr1:1278021-1278114,enh_chr1:1276882-1277075,enh_chr1:1276248-1276306,enh_chr1:1291859-1291990,enh_chr1:1282139-1282179,enh_chr1:1278328-1278382,enh_chr1:1275167-1275217,enh_chr1:1286846-1288011,enh_chr1:1282657-1282783,enh_chr1:1282185-1282286,enh_chr1:1273954-1274008,enh_chr1:1277539-1277590,enh_chr1:1277371-1277450,enh_chr1:1288104-1288154,enh_chr1:1278645-12…	Name=dyadic_chr1:1282872-1282939,dyadic_chr1:1289940-1290011,dyadic_chr1:1291536-1291759,dyadic_chr1:1292194-1292364,dyadic_chr1:1290390-1290515,dyadic_chr1:1282984-1283985,dyadic_chr1:1288717-1289886,dyadic_chr1:1288195-1288591,dyadic_chr1:1293116-1295053,dyadic_chr1:1290158-1290340	Name=island:chr1:1273135:1274437,island:chr1:1286017:1294783	Name=shores:chr1:1284017:1286016,shores:chr1:1294784:1296783,shores:chr1:1294481:1296480,shores:chr1:1274438:1276437,shores:chr1:1271135:1273134	Name=shelves:chr1:shores:chr1:1274438:1276437:1276438,shelves:chr1:1282017:1284016,shelves:chr1:1292481:1294480
chr1	1297100	1298800	.	Name=enh_chr1:1297070-1297840	.	Name=island:chr1:1296481:1298279	Name=shores:chr1:1298280:1300279	Name=shelves:chr1:shores:chr1:1294784:1296783:1296784
chr1	1303300	1309300	.	Name=enh_chr1:1305057-1305124,enh_chr1:1308434-1308625,enh_chr1:1306582-1308096,enh_chr1:1308728-1308842,enh_chr1:1306440-1306533,enh_chr1:1308948-1309004,enh_chr1:1305997-1306117,enh_chr1:1309137-1309263	.	Name=island:chr1:1307020:1309805	Name=shores:chr1:1305020:1307019	Name=shelves:chr1:1303020:1305019,shelves:chr1:1308606:1310605
chr1	1309600	1313000	Name=prom_chr1:1309831-1311096,prom_chr1:1311272-1311347	Name=enh_chr1:1312009-1312171,enh_chr1:1312370-1312420,enh_chr1:1312212-1312315	Name=dyadic_chr1:1311407-1312005,dyadic_chr1:1309621-1309748	Name=island:chr1:1312606:1313113,island:chr1:1307020:1309805	Name=shores:chr1:1309806:1311805,shores:chr1:1310606:1312605	Name=shelves:chr1:1308606:1310605,shelves:chr1:shores:chr1:1309806:1311805:1311806
chr1	1330800	1337600	Name=prom_chr1:1334419-1336148,prom_chr1:1334071-1334213,prom_chr1:1334337-1334417	Name=enh_chr1:1336616-1336704,enh_chr1:1330888-1330968,enh_chr1:1336960-1337064,enh_chr1:1336215-1336545,enh_chr1:1337375-1337825,enh_chr1:1332762-1332990,enh_chr1:1336791-1336844	Name=dyadic_chr1:1333335-1334039	Name=island:chr1:1336997:1337254,island:chr1:1332055:1333606,island:chr1:1336045:1336694,island:chr1:1331705:1331906	Name=shores:chr1:1329705:1331704,shores:chr1:1331907:1333906,shores:chr1:1333607:1335606,shores:chr1:1336106:1338105,shores:chr1:1334045:1336044,shores:chr1:1336695:1338694,shores:chr1:1337255:1339254,shores:chr1:1334997:1336996,shores:chr1:1330055:1332054	Name=shelves:chr1:1332045:1334044,shelves:chr1:shores:chr1:1328041:1330040:1330041,shelves:chr1:1337237:1339236,shelves:chr1:shores:chr1:1331907:1333906:1333907,shelves:chr1:1332997:1334996,shelves:chr1:shores:chr1:1333607:1335606:1335607,shelves:chr1:1334106:1336105
chr1	1339900	1345100	Name=prom_chr1:1341804-1342038,prom_chr1:1342117-1342203,prom_chr1:1342308-1343442	Name=enh_chr1:1341162-1341237,enh_chr1:1341288-1341338,enh_chr1:1344063-1344121,enh_chr1:1340207-1340286,enh_chr1:1344810-1344994,enh_chr1:1345069-1345134,enh_chr1:1340883-1340960,enh_chr1:1344563-1344642,enh_chr1:1341498-1341555	Name=dyadic_chr1:1343815-1343859,dyadic_chr1:1343503-1343623,dyadic_chr1:1341606-1341663	Name=island:chr1:1338106:1340460,island:chr1:1341237:1341468	Name=shores:chr1:1340461:1342460,shores:chr1:1341469:1343468,shores:chr1:1339237:1341236	Name=shelves:chr1:shores:chr1:1336695:1338694:1338695,shelves:chr1:shores:chr1:1341469:1343468:1343469,shelves:chr1:shores:chr1:1337255:1339254:1339255,shelves:chr1:1344553:1346552,shelves:chr1:shores:chr1:1340461:1342460:1342461
chr1	1354800	1356200	Name=prom_chr1:1355157-1355802	Name=enh_chr1:1356114-1356251	Name=dyadic_chr1:1355033-1355100	Name=island:chr1:1354327:1355746	Name=shores:chr1:1355747:1357746	Name=shelves:chr1:shores:chr1:1351572:1353571:1353572
chr1	1361300	1367400	Name=prom_chr1:1362018-1363080,prom_chr1:1363172-1363595	Name=enh_chr1:1363814-1363873,enh_chr1:1365443-1366866,enh_chr1:1366951-1367766,enh_chr1:1365144-1365315,enh_chr1:1363917-1363981,enh_chr1:1364977-1365046,enh_chr1:1361098-1361698,enh_chr1:1363683-1363769,enh_chr1:1361781-1361887	.	.	.	.
chr1	1367800	1367900	.	Name=enh_chr1:1367769-1368432	.	.	.	.
chr1	1368500	1373000	Name=prom_chr1:1371654-1371720,prom_chr1:1371767-1371909	Name=enh_chr1:1372930-1373011,enh_chr1:1368471-1370156	Name=dyadic_chr1:1370178-1371639,dyadic_chr1:1372334-1372385	.	Name=shores:chr1:1371760:1373759	Name=shelves:chr1:1369760:1371759
chr1	1394300	1396300	.	Name=enh_chr1:1396032-1396144	.	.	.	Name=shelves:chr1:1394691:1396690
chr1	1398200	1411100	Name=prom_chr1:1407464-1407720,prom_chr1:1405165-1405210,prom_chr1:1406326-1407314	Name=enh_chr1:1409411-1409461,enh_chr1:1398307-1398398,enh_chr1:1405955-1405997,enh_chr1:1409915-1409969,enh_chr1:1397643-1398266,enh_chr1:1398459-1398509,enh_chr1:1403791-1403848,enh_chr1:1399718-1399811,enh_chr1:1409099-1409179,enh_chr1:1405561-1405612,enh_chr1:1409262-1409312,enh_chr1:1400244-1400502,enh_chr1:1408909-1408966,enh_chr1:1400579-1400659	Name=dyadic_chr1:1408003-1408409,dyadic_chr1:1408410-1408503,dyadic_chr1:1406083-1406267	Name=island:chr1:1406728:1407555,island:chr1:1398691:1400222	Name=shores:chr1:1407556:1409555,shores:chr1:1396691:1398690,shores:chr1:1404728:1406727,shores:chr1:1400223:1402222	Name=shelves:chr1:shores:chr1:1400223:1402222:1402223,shelves:chr1:1402728:1404727,shelves:chr1:shores:chr1:1407556:1409555:1409556
chr1	1440000	1450100	Name=prom_chr1:1446401-1447642,prom_chr1:1447928-1448111,prom_chr1:1447725-1447787,prom_chr1:1448399-1448457	Name=enh_chr1:1449915-1450026,enh_chr1:1448975-1449073,enh_chr1:1441703-1441842,enh_chr1:1445790-1445840,enh_chr1:1440094-1440540,enh_chr1:1441976-1442026,enh_chr1:1440610-1440680,enh_chr1:1441484-1441600,enh_chr1:1439970-1440030,enh_chr1:1445916-1445983,enh_chr1:1449282-1449347,enh_chr1:1444669-1444719,enh_chr1:1440787-1440882,enh_chr1:1446258-1446322,enh_chr1:1441347-1441417,enh_chr1:1441028-14…	Name=dyadic_chr1:1443949-1444015	Name=island:chr1:1439081:1440204	Name=shores:chr1:1440205:1442204	Name=shelves:chr1:shores:chr1:1440205:1442204:1442205,shelves:chr1:shores:chr1:1436070:1438069:1438070
chr1	1468700	1469200	.	.	Name=dyadic_chr1:1468762-1468904,dyadic_chr1:1469005-1469064,dyadic_chr1:1469095-1469149	.	.	Name=shelves:chr1:1467464:1469463
chr1	1474300	1476500	Name=prom_chr1:1474644-1475379,prom_chr1:1475565-1475761,prom_chr1:1475380-1475434,prom_chr1:1475795-1476612,prom_chr1:1475453-1475531	Name=enh_chr1:1474443-1474487,enh_chr1:1474237-1474365	.	.	Name=shores:chr1:1472442:1474441	Name=shelves:chr1:1474654:1476653,shelves:chr1:shores:chr1:1472442:1474441:1474442
chr1	1505800	1506000	.	Name=enh_chr1:1505866-1505920	.	.	.	Name=shelves:chr1:1505208:1507207
chr1	1507200	1528800	Name=prom_chr1:1521664-1521842,prom_chr1:1509151-1511023,prom_chr1:1508880-1509069	Name=enh_chr1:1526996-1527159,enh_chr1:1514028-1514236,enh_chr1:1508723-1508775,enh_chr1:1518898-1518948,enh_chr1:1512591-1513208,enh_chr1:1511400-1511516,enh_chr1:1522626-1522700,enh_chr1:1514703-1514760,enh_chr1:1514463-1514572,enh_chr1:1513528-1513578,enh_chr1:1522479-1522551,enh_chr1:1515603-1515739,enh_chr1:1513673-1513779,enh_chr1:1508590-1508630,enh_chr1:1508063-1508115,enh_chr1:1511582-15…	Name=dyadic_chr1:1511046-1511116,dyadic_chr1:1521580-1521652	Name=island:chr1:1517321:1517819,island:chr1:1521449:1521694,island:chr1:1522574:1523649,island:chr1:1511498:1512825,island:chr1:1519922:1520512,island:chr1:1509208:1509469	Name=shores:chr1:1509470:1511469,shores:chr1:1527128:1529127,shores:chr1:1509498:1511497,shores:chr1:1523650:1525649,shores:chr1:1521695:1523694,shores:chr1:1517922:1519921,shores:chr1:1512826:1514825,shores:chr1:1520574:1522573,shores:chr1:1520513:1522512,shores:chr1:1519449:1521448,shores:chr1:1517820:1519819,shores:chr1:1515321:1517320,shores:chr1:1507208:1509207	Name=shelves:chr1:1525128:1527127,shelves:chr1:shores:chr1:1520513:1522512:1522513,shelves:chr1:shores:chr1:1509470:1511469:1511470,shelves:chr1:1518574:1520573,shelves:chr1:1507498:1509497,shelves:chr1:shores:chr1:1517820:1519819:1519820,shelves:chr1:1515922:1517921,shelves:chr1:1505208:1507207,shelves:chr1:shores:chr1:1523650:1525649:1525650,shelves:chr1:1517449:1519448,shelves:chr1:1513321:151…
chr1	1534500	1552600	Name=prom_chr1:1535741-1535965,prom_chr1:1534482-1534886,prom_chr1:1536009-1536095,prom_chr1:1534891-1535239,prom_chr1:1535261-1535407,prom_chr1:1535670-1535727,prom_chr1:1535435-1535612,prom_chr1:1536118-1536304,prom_chr1:1549451-1552272	Name=enh_chr1:1545637-1545694,enh_chr1:1540257-1540310,enh_chr1:1548863-1548903,enh_chr1:1543017-1543057,enh_chr1:1538649-1538800,enh_chr1:1542275-1542366,enh_chr1:1542403-1542800,enh_chr1:1537046-1537096,enh_chr1:1546095-1546180,enh_chr1:1546619-1547060,enh_chr1:1548293-1548337,enh_chr1:1543269-1543368,enh_chr1:1543139-1543205,enh_chr1:1547388-1547865	Name=dyadic_chr1:1546428-1546535,dyadic_chr1:1552550-1552617,dyadic_chr1:1552354-1552498,dyadic_chr1:1549180-1549428,dyadic_chr1:1538305-1538355,dyadic_chr1:1537431-1537481,dyadic_chr1:1540529-1540670,dyadic_chr1:1538107-1538240,dyadic_chr1:1537930-1537986,dyadic_chr1:1540377-1540428,dyadic_chr1:1536387-1536445,dyadic_chr1:1537722-1537809	Name=island:chr1:1535224:1536210,island:chr1:1539582:1541289,island:chr1:1537727:1537962	Name=shores:chr1:1536211:1538210,shores:chr1:1552152:1554151,shores:chr1:1537963:1539962,shores:chr1:1541290:1543289,shores:chr1:1533224:1535223,shores:chr1:1537582:1539581,shores:chr1:1535727:1537726	Name=shelves:chr1:shores:chr1:1541290:1543289:1543290,shelves:chr1:shores:chr1:1537963:1539962:1539963,shelves:chr1:shores:chr1:1536211:1538210:1538211,shelves:chr1:1550152:1552151,shelves:chr1:1533727:1535726,shelves:chr1:1535582:1537581
chr1	1561800	1569900	.	Name=enh_chr1:1562569-1563617,enh_chr1:1561989-1562054,enh_chr1:1563623-1563692,enh_chr1:1562182-1562242,enh_chr1:1561728-1561949	Name=dyadic_chr1:1563696-1567813	.	Name=shores:chr1:1561607:1563606	Name=shelves:chr1:shores:chr1:1561607:1563606:1563607
chr1	1588300	1591900	Name=prom_chr1:1590315-1590766,prom_chr1:1589848-1589907,prom_chr1:1591235-1591337,prom_chr1:1590930-1591011	.	.	.	.	.
chr1	1594100	1597500	.	Name=enh_chr1:1594868-1594922,enh_chr1:1594592-1594781,enh_chr1:1597027-1597250,enh_chr1:1597264-1597360,enh_chr1:1595911-1595969,enh_chr1:1596659-1596709,enh_chr1:1594427-1594552	Name=dyadic_chr1:1594155-1594320	.	Name=shores:chr1:1596951:1598950	Name=shelves:chr1:1594951:1596950
chr1	1609000	1610000	.	Name=enh_chr1:1609152-1610855	Name=dyadic_chr1:1608947-1609090	.	.	.
chr1	1612000	1627400	Name=prom_chr1:1624156-1624483,prom_chr1:1624531-1624691,prom_chr1:1623799-1624045,prom_chr1:1623063-1623114	Name=enh_chr1:1625614-1625730,enh_chr1:1618379-1618442,enh_chr1:1625843-1625926,enh_chr1:1617156-1617227,enh_chr1:1611932-1612371,enh_chr1:1617024-1617140,enh_chr1:1615471-1615531,enh_chr1:1612373-1612609,enh_chr1:1619450-1619601,enh_chr1:1621642-1621713,enh_chr1:1615717-1615777,enh_chr1:1614813-1615376,enh_chr1:1625970-1626113,enh_chr1:1625411-1625501,enh_chr1:1613539-1613605,enh_chr1:1620515-16…	Name=dyadic_chr1:1617689-1618167	Name=island:chr1:1626669:1634630,island:chr1:1625400:1625675,island:chr1:1615073:1616635,island:chr1:1623207:1623979	Name=shores:chr1:1623400:1625399,shores:chr1:1624669:1626668,shores:chr1:1616636:1618635,shores:chr1:1625676:1627675,shores:chr1:1623980:1625979,shores:chr1:1621207:1623206,shores:chr1:1613073:1615072	Name=shelves:chr1:1619207:1621206,shelves:chr1:1611073:1613072,shelves:chr1:shores:chr1:1623980:1625979:1625980,shelves:chr1:1621400:1623399,shelves:chr1:shores:chr1:1616636:1618635:1618636,shelves:chr1:1622669:1624668
chr1	1642000	1642100	.	.	.	.	Name=shores:chr1:1640671:1642670	Name=shelves:chr1:1641016:1643015
chr1	1646900	1657500	Name=prom_chr1:1656522-1656568,prom_chr1:1656750-1656790,prom_chr1:1654864-1654906,prom_chr1:1656225-1656294,prom_chr1:1655180-1655238,prom_chr1:1655621-1656043	Name=enh_chr1:1652580-1653122,enh_chr1:1647164-1647233,enh_chr1:1646833-1646948,enh_chr1:1647717-1647778,enh_chr1:1653225-1653339,enh_chr1:1647834-1647895,enh_chr1:1653418-1653492	Name=dyadic_chr1:1654616-1654679	.	Name=shores:chr1:1656612:1658611,shores:chr1:1645235:1647234	Name=shelves:chr1:shores:chr1:1645235:1647234:1647235,shelves:chr1:1654612:1656611
chr1	1659900	1663900	.	Name=enh_chr1:1661270-1661320,enh_chr1:1660713-1660775,enh_chr1:1661052-1661102,enh_chr1:1659895-1659965	Name=dyadic_chr1:1660025-1660570	.	Name=shores:chr1:1659482:1661481	Name=shelves:chr1:shores:chr1:1659482:1661481:1661482
chr1	1665200	1666400	.	.	.	.	.	Name=shelves:chr1:1665542:1667541
chr1	1670900	1672800	.	Name=enh_chr1:1672444-1672764	.	.	Name=shores:chr1:1669793:1671792	Name=shelves:chr1:1672459:1674458,shelves:chr1:shores:chr1:1669793:1671792:1671793
chr1	1674700	1680300	Name=prom_chr1:1677197-1677305,prom_chr1:1676333-1676383,prom_chr1:1677084-1677154,prom_chr1:1677827-1677973,prom_chr1:1677451-1677759	Name=enh_chr1:1674739-1674782,enh_chr1:1675036-1675094,enh_chr1:1680135-1680465,enh_chr1:1680026-1680076	.	Name=island:chr1:1676459:1676804	Name=shores:chr1:1676805:1678804,shores:chr1:1674459:1676458	Name=shelves:chr1:shores:chr1:1676805:1678804:1678805
chr1	1690200	1690500	.	Name=enh_chr1:1690132-1690709	.	.	Name=shores:chr1:1690087:1692086	.
chr1	1695400	1698200	.	Name=enh_chr1:1695403-1696051,enh_chr1:1696450-1696490,enh_chr1:1696604-1696760	.	.	Name=shores:chr1:1693629:1695628,shores:chr1:1697647:1699646	Name=shelves:chr1:shores:chr1:1693629:1695628:1695629,shelves:chr1:1695647:1697646
chr1	1707500	1707700	.	Name=enh_chr1:1706792-1707580,enh_chr1:1707674-1707770	.	.	.	.
chr1	1708300	1716300	Name=prom_chr1:1708508-1711078	Name=enh_chr1:1716025-1716426,enh_chr1:1715341-1715381,enh_chr1:1713285-1713370,enh_chr1:1712588-1712818,enh_chr1:1714728-1715060,enh_chr1:1711158-1712278,enh_chr1:1708218-1708300,enh_chr1:1712896-1713281,enh_chr1:1712291-1712435	Name=dyadic_chr1:1713485-1714684	Name=island:chr1:1712154:1712372	Name=shores:chr1:1710154:1712153,shores:chr1:1712373:1714372	Name=shelves:chr1:shores:chr1:1712373:1714372:1714373,shelves:chr1:1708154:1710153
chr1	1788100	1791700	.	Name=enh_chr1:1790006-1791103,enh_chr1:1788373-1788423,enh_chr1:1791111-1791203,enh_chr1:1789501-1789551,enh_chr1:1789932-1789985,enh_chr1:1789595-1789645,enh_chr1:1788648-1788867,enh_chr1:1791579-1791740,enh_chr1:1788911-1789032	.	.	.	.
chr1	1812400	1860200	Name=prom_chr1:1841113-1841661,prom_chr1:1820855-1821058,prom_chr1:1839756-1840897,prom_chr1:1840938-1841009,prom_chr1:1821162-1823843	Name=enh_chr1:1854508-1854885,enh_chr1:1826338-1826438,enh_chr1:1819002-1819060,enh_chr1:1817881-1817952,enh_chr1:1841924-1842050,enh_chr1:1833664-1833805,enh_chr1:1830716-1830906,enh_chr1:1825575-1826321,enh_chr1:1859534-1859588,enh_chr1:1818930-1818994,enh_chr1:1854024-1854241,enh_chr1:1853383-1853492,enh_chr1:1841711-1841825,enh_chr1:1827462-1827633,enh_chr1:1847878-1847969,enh_chr1:1844061-18…	Name=dyadic_chr1:1845587-1845653,dyadic_chr1:1842539-1842628,dyadic_chr1:1846952-1847040,dyadic_chr1:1820339-1820408,dyadic_chr1:1848046-1848668,dyadic_chr1:1845445-1845498,dyadic_chr1:1854991-1855304,dyadic_chr1:1846761-1846834,dyadic_chr1:1846402-1846729,dyadic_chr1:1845519-1845566,dyadic_chr1:1848826-1849079,dyadic_chr1:1842694-1842775,dyadic_chr1:1831613-1831681,dyadic_chr1:1852404-1852599,dy…	.	.	.
chr1	1872000	1872100	.	Name=enh_chr1:1872034-1872074	.	.	.	.
chr1	1874800	1879300	.	Name=enh_chr1:1878008-1878320,enh_chr1:1879051-1879158,enh_chr1:1875174-1875327,enh_chr1:1874969-1875023	Name=dyadic_chr1:1875946-1876009,dyadic_chr1:1875328-1875941,dyadic_chr1:1874248-1874833	.	.	.
chr1	1890800	1893500	.	Name=enh_chr1:1891899-1892181,enh_chr1:1892224-1892277,enh_chr1:1892370-1892444	Name=dyadic_chr1:1891282-1891812	Name=island:chr1:1889966:1891833	Name=shores:chr1:1891834:1893833	.
chr1	1917000	1922400	.	Name=enh_chr1:1918019-1918306,enh_chr1:1920250-1920399,enh_chr1:1917889-1917986,enh_chr1:1920006-1920216,enh_chr1:1920538-1921002,enh_chr1:1921343-1921554,enh_chr1:1921569-1922078,enh_chr1:1921166-1921220,enh_chr1:1921265-1921326	Name=dyadic_chr1:1922273-1922327,dyadic_chr1:1917751-1917831,dyadic_chr1:1918477-1918561,dyadic_chr1:1922331-1922651	Name=island:chr1:1918659:1919952	Name=shores:chr1:1919953:1921952,shores:chr1:1916659:1918658	Name=shelves:chr1:shores:chr1:1919953:1921952:1921953
chr1	1925000	1938600	Name=prom_chr1:1935107-1935514,prom_chr1:1934963-1935103,prom_chr1:1935547-1935642	Name=enh_chr1:1927624-1927937,enh_chr1:1928906-1929383,enh_chr1:1933209-1933411,enh_chr1:1926030-1926200,enh_chr1:1936539-1936579,enh_chr1:1933415-1933619,enh_chr1:1929872-1930069,enh_chr1:1928021-1928071,enh_chr1:1927501-1927551,enh_chr1:1926302-1926443	.	Name=island:chr1:1927807:1928084	Name=shores:chr1:1928085:1930084,shores:chr1:1925807:1927806	Name=shelves:chr1:1923807:1925806,shelves:chr1:shores:chr1:1928085:1930084:1930085
chr1	1941600	1952200	Name=prom_chr1:1950855-1950988,prom_chr1:1950641-1950834,prom_chr1:1951066-1951246	Name=enh_chr1:1944772-1944822,enh_chr1:1946248-1946420,enh_chr1:1946508-1946680,enh_chr1:1944959-1945017,enh_chr1:1941950-1942024	Name=dyadic_chr1:1949947-1950604,dyadic_chr1:1951585-1951645,dyadic_chr1:1951358-1951461,dyadic_chr1:1946017-1946080	Name=island:chr1:1944178:1944438,island:chr1:1943276:1943576	Name=shores:chr1:1942178:1944177,shores:chr1:1943577:1945576,shores:chr1:1944439:1946438,shores:chr1:1941276:1943275	Name=shelves:chr1:1940178:1942177,shelves:chr1:1950905:1952904,shelves:chr1:shores:chr1:1944439:1946438:1946439,shelves:chr1:shores:chr1:1943577:1945576:1945577
chr1	1974700	1986300	Name=prom_chr1:1980825-1982279,prom_chr1:1982288-1982553,prom_chr1:1982701-1982763	Name=enh_chr1:1984812-1984864,enh_chr1:1983448-1983502,enh_chr1:1974839-1974890,enh_chr1:1977146-1977321,enh_chr1:1974988-1975097,enh_chr1:1986090-1986236,enh_chr1:1983805-1983987,enh_chr1:1984602-1984722,enh_chr1:1985094-1985244,enh_chr1:1983603-1983694,enh_chr1:1974518-1974725,enh_chr1:1985599-1985648,enh_chr1:1979121-1979235,enh_chr1:1978380-1979026,enh_chr1:1979362-1979508,enh_chr1:1977378-19…	Name=dyadic_chr1:1983079-1983138,dyadic_chr1:1984006-1984156,dyadic_chr1:1977754-1977805,dyadic_chr1:1983223-1983396,dyadic_chr1:1984158-1984215,dyadic_chr1:1977939-1978288,dyadic_chr1:1980634-1980802,dyadic_chr1:1982850-1983010	Name=island:chr1:1978829:1982361	Name=shores:chr1:1976829:1978828,shores:chr1:1982362:1984361	Name=shelves:chr1:shores:chr1:1982362:1984361:1984362,shelves:chr1:1974829:1976828
chr1	2021300	2025500	.	Name=enh_chr1:2021183-2021325,enh_chr1:2022831-2022893,enh_chr1:2022961-2023528,enh_chr1:2022053-2022221,enh_chr1:2021440-2021805,enh_chr1:2024979-2025029,enh_chr1:2023657-2024082	.	.	Name=shores:chr1:2023607:2025606,shores:chr1:2020041:2022040	Name=shelves:chr1:shores:chr1:2020041:2022040:2022041,shelves:chr1:2021607:2023606,shelves:chr1:2023975:2025974
chr1	2063600	2065600	.	Name=enh_chr1:2063580-2067489	.	.	.	Name=shelves:chr1:shores:chr1:2059733:2061732:2061733
chr1	2070100	2073600	.	Name=enh_chr1:2071276-2071780,enh_chr1:2070532-2070776,enh_chr1:2071149-2071225,enh_chr1:2070475-2070525	.	.	Name=shores:chr1:2071740:2073739	Name=shelves:chr1:2069740:2071739
chr1	2080000	2083700	.	Name=enh_chr1:2080936-2081099,enh_chr1:2082203-2082616	Name=dyadic_chr1:2080026-2080623,dyadic_chr1:2082843-2082964,dyadic_chr1:2083494-2083608,dyadic_chr1:2079887-2080005,dyadic_chr1:2080765-2080860	.	.	.
chr1	2120200	2121700	.	.	Name=dyadic_chr1:2120794-2121807,dyadic_chr1:2120671-2120727,dyadic_chr1:2120481-2120636	.	Name=shores:chr1:2119722:2121721	.
chr1	2123800	2124500	.	Name=enh_chr1:2123556-2124235,enh_chr1:2124350-2124510	.	Name=island:chr1:2121722:2124405	Name=shores:chr1:2124406:2126405	.
chr1	2125300	2145700	Name=prom_chr1:2125825-2127459	Name=enh_chr1:2127697-2127773,enh_chr1:2131819-2132072,enh_chr1:2128319-2128370,enh_chr1:2138522-2138906,enh_chr1:2141441-2141580,enh_chr1:2142006-2142081,enh_chr1:2134084-2134178,enh_chr1:2128548-2128631,enh_chr1:2128149-2128221,enh_chr1:2127516-2127694,enh_chr1:2129563-2129613,enh_chr1:2129319-2129405,enh_chr1:2140646-2140702,enh_chr1:2142941-2143047,enh_chr1:2128744-2128906,enh_chr1:2141583-21…	Name=dyadic_chr1:2124863-2125754,dyadic_chr1:2143628-2146679,dyadic_chr1:2135425-2137980,dyadic_chr1:2130125-2131264	Name=island:chr1:2132343:2132613,island:chr1:2134928:2135227,island:chr1:2133189:2133740	Name=shores:chr1:2131189:2133188,shores:chr1:2132928:2134927,shores:chr1:2133741:2135740,shores:chr1:2124406:2126405,shores:chr1:2130343:2132342,shores:chr1:2135228:2137227,shores:chr1:2132614:2134613	Name=shelves:chr1:shores:chr1:2133741:2135740:2135741,shelves:chr1:shores:chr1:2132614:2134613:2134614,shelves:chr1:shores:chr1:2135228:2137227:2137228,shelves:chr1:2130928:2132927,shelves:chr1:2128343:2130342,shelves:chr1:shores:chr1:2124406:2126405:2126406,shelves:chr1:2129189:2131188
chr1	2156500	2172400	Name=prom_chr1:2160117-2164725,prom_chr1:2157876-2159593,prom_chr1:2159660-2159923	Name=enh_chr1:2171718-2172004,enh_chr1:2166971-2167019,enh_chr1:2172122-2172303,enh_chr1:2157563-2157670,enh_chr1:2169060-2169152,enh_chr1:2167516-2167570,enh_chr1:2167069-2167133,enh_chr1:2168724-2168941,enh_chr1:2172022-2172109,enh_chr1:2168495-2168660,enh_chr1:2168412-2168487,enh_chr1:2157767-2157849,enh_chr1:2172372-2172433,enh_chr1:2166811-2166950,enh_chr1:2168282-2168370,enh_chr1:2169524-21…	Name=dyadic_chr1:2165041-2165323,dyadic_chr1:2164799-2164971,dyadic_chr1:2165352-2165429,dyadic_chr1:2165519-2166516	Name=island:chr1:2169414:2169746	Name=shores:chr1:2167414:2169413,shores:chr1:2170837:2172836,shores:chr1:2169747:2171746	Name=shelves:chr1:shores:chr1:2169747:2171746:2171747,shelves:chr1:2165414:2167413,shelves:chr1:2168837:2170836
chr1	2173200	2173300	.	Name=enh_chr1:2173246-2173298	.	.	Name=shores:chr1:2173048:2175047	Name=shelves:chr1:shores:chr1:2169747:2171746:2171747
chr1	2176200	2183400	.	Name=enh_chr1:2181962-2182684,enh_chr1:2176391-2176436,enh_chr1:2181675-2181725,enh_chr1:2183035-2183143,enh_chr1:2178697-2178747,enh_chr1:2180702-2180752,enh_chr1:2178822-2178945,enh_chr1:2179068-2180274,enh_chr1:2183230-2183569,enh_chr1:2180382-2180537,enh_chr1:2180886-2180936,enh_chr1:2177498-2178402,enh_chr1:2178495-2178545,enh_chr1:2176192-2176260,enh_chr1:2182835-2182975,enh_chr1:2182761-21…	.	.	Name=shores:chr1:2182993:2184992	Name=shelves:chr1:2180993:2182992,shelves:chr1:shores:chr1:2173048:2175047:2175048
chr1	2205400	2207900	.	Name=enh_chr1:2206670-2206796,enh_chr1:2206442-2206565,enh_chr1:2205427-2205499,enh_chr1:2207266-2207971,enh_chr1:2205610-2205833,enh_chr1:2206263-2206379,enh_chr1:2205865-2205962,enh_chr1:2206005-2206162	.	Name=island:chr1:2204478:2205912	Name=shores:chr1:2205913:2207912	.
chr1	2213800	2214000	.	.	.	.	Name=shores:chr1:2213059:2215058	.
chr1	2217800	2227100	.	Name=enh_chr1:2218286-2218412,enh_chr1:2225611-2225793,enh_chr1:2221406-2221456,enh_chr1:2220479-2220542,enh_chr1:2217995-2218064,enh_chr1:2224802-2224878,enh_chr1:2220628-2220834,enh_chr1:2224064-2224132,enh_chr1:2227092-2227150,enh_chr1:2217829-2217920,enh_chr1:2223544-2223601,enh_chr1:2224655-2224788,enh_chr1:2226650-2226853,enh_chr1:2223959-2224016,enh_chr1:2221119-2221343,enh_chr1:2218088-22…	Name=dyadic_chr1:2221537-2223395	Name=island:chr1:2226773:2229734	Name=shores:chr1:2224773:2226772	Name=shelves:chr1:2222773:2224772
chr1	2229500	2235300	.	Name=enh_chr1:2233847-2233970,enh_chr1:2233117-2233729,enh_chr1:2229554-2229608,enh_chr1:2229952-2230043,enh_chr1:2230404-2233096,enh_chr1:2234116-2234360,enh_chr1:2229761-2229917,enh_chr1:2229626-2229676,enh_chr1:2230300-2230372,enh_chr1:2234014-2234064,enh_chr1:2235073-2235147,enh_chr1:2230110-2230215,enh_chr1:2234971-2235053	.	Name=island:chr1:2226773:2229734	Name=shores:chr1:2229735:2231734	Name=shelves:chr1:shores:chr1:2229735:2231734:2231735
chr1	2236300	2236500	.	Name=enh_chr1:2236261-2237272	.	.	.	.
chr1	2245500	2248000	.	Name=enh_chr1:2247831-2248049,enh_chr1:2247661-2247721,enh_chr1:2243621-2247524,enh_chr1:2247545-2247627	.	.	.	.
chr1	2252200	2254100	.	Name=enh_chr1:2252226-2252293,enh_chr1:2253455-2254782,enh_chr1:2253093-2253224,enh_chr1:2252377-2253055,enh_chr1:2253262-2253389	.	.	.	.
chr1	2320500	2324300	Name=prom_chr1:2322449-2323515,prom_chr1:2323606-2324044	Name=enh_chr1:2321652-2322091,enh_chr1:2321158-2321273,enh_chr1:2321296-2321585	Name=dyadic_chr1:2324088-2324408,dyadic_chr1:2322212-2322349	Name=island:chr1:2322284:2323319	Name=shores:chr1:2323320:2325319,shores:chr1:2320284:2322283	Name=shelves:chr1:2323625:2325624,shelves:chr1:2322658:2324657,shelves:chr1:shores:chr1:2318196:2320195:2320196
chr1	2327800	2327900	.	.	.	Name=island:chr1:2327625:2327887	Name=shores:chr1:2326985:2328984,shores:chr1:2327888:2329887	Name=shelves:chr1:2327745:2329744
chr1	2342900	2350200	.	Name=enh_chr1:2349683-2349767,enh_chr1:2348990-2349063,enh_chr1:2349522-2349580,enh_chr1:2346487-2346539,enh_chr1:2349840-2349917,enh_chr1:2349258-2349312,enh_chr1:2348627-2348667	Name=dyadic_chr1:2346732-2347132,dyadic_chr1:2348326-2348376,dyadic_chr1:2343236-2346387,dyadic_chr1:2347700-2348167,dyadic_chr1:2347152-2347624,dyadic_chr1:2343057-2343156	Name=island:chr1:2344919:2345218	Name=shores:chr1:2342919:2344918,shores:chr1:2345219:2347218	Name=shelves:chr1:2340919:2342918,shelves:chr1:shores:chr1:2345219:2347218:2347219
chr1	2374100	2380900	Name=prom_chr1:2375249-2375579	Name=enh_chr1:2377922-2378110,enh_chr1:2374214-2374359,enh_chr1:2377195-2377245,enh_chr1:2377333-2377463,enh_chr1:2378480-2378626,enh_chr1:2379308-2379399,enh_chr1:2377659-2377774,enh_chr1:2380458-2380538,enh_chr1:2379586-2379788,enh_chr1:2378886-2378937,enh_chr1:2376576-2376626,enh_chr1:2378720-2378770,enh_chr1:2378995-2379094,enh_chr1:2379852-2379976,enh_chr1:2376767-2376845,enh_chr1:2380320-23…	Name=dyadic_chr1:2374758-2375004,dyadic_chr1:2376065-2376122,dyadic_chr1:2374362-2374412	.	Name=shores:chr1:2372938:2374937	Name=shelves:chr1:shores:chr1:2372938:2374937:2374938
chr1	2454800	2465500	Name=prom_chr1:2460392-2461045,prom_chr1:2457090-2459218,prom_chr1:2456987-2457037,prom_chr1:2461049-2461146,prom_chr1:2461328-2461540	Name=enh_chr1:2455187-2455948,enh_chr1:2454796-2455102,enh_chr1:2463582-2463635,enh_chr1:2464886-2465125,enh_chr1:2463951-2464510,enh_chr1:2465369-2465450,enh_chr1:2459301-2459890	Name=dyadic_chr1:2456098-2456218,dyadic_chr1:2456796-2456876,dyadic_chr1:2464575-2464645,dyadic_chr1:2461564-2462786,dyadic_chr1:2459990-2460331,dyadic_chr1:2456241-2456346,dyadic_chr1:2456540-2456746,dyadic_chr1:2456921-2456981,dyadic_chr1:2456411-2456475,dyadic_chr1:2462969-2463148	Name=island:chr1:2456230:2456647	Name=shores:chr1:2456648:2458647,shores:chr1:2454230:2456229,shores:chr1:2465386:2467385	Name=shelves:chr1:shores:chr1:2456648:2458647:2458648,shelves:chr1:2463386:2465385
chr1	2466300	2466800	.	.	Name=dyadic_chr1:2466254-2466852	.	Name=shores:chr1:2465386:2467385	.
chr1	2467000	2481500	.	Name=enh_chr1:2469015-2469203,enh_chr1:2474187-2474281,enh_chr1:2470368-2470448,enh_chr1:2472995-2473369,enh_chr1:2470182-2470319,enh_chr1:2474035-2474091,enh_chr1:2469250-2469340,enh_chr1:2468593-2468929,enh_chr1:2474604-2476279,enh_chr1:2470597-2470686,enh_chr1:2476584-2476746,enh_chr1:2470903-2471094,enh_chr1:2467978-2468131,enh_chr1:2471104-2471213,enh_chr1:2480860-2481026,enh_chr1:2472184-24…	Name=dyadic_chr1:2466992-2467263,dyadic_chr1:2476773-2480799	Name=island:chr1:2467386:2467616,island:chr1:2479686:2479965,island:chr1:2478353:2478610	Name=shores:chr1:2477686:2479685,shores:chr1:2479966:2481965,shores:chr1:2465386:2467385,shores:chr1:2476353:2478352,shores:chr1:2478611:2480610,shores:chr1:2467617:2469616	Name=shelves:chr1:shores:chr1:2478611:2480610:2480611,shelves:chr1:2474353:2476352,shelves:chr1:2475686:2477685,shelves:chr1:shores:chr1:2467617:2469616:2469617,shelves:chr1:2479759:2481758
chr1	2508100	2527300	Name=prom_chr1:2516041-2519022	Name=enh_chr1:2514909-2515990,enh_chr1:2524868-2525018,enh_chr1:2520817-2520928,enh_chr1:2519417-2519527,enh_chr1:2510264-2510480,enh_chr1:2508225-2508288,enh_chr1:2508423-2508491,enh_chr1:2520098-2520155,enh_chr1:2511409-2511463,enh_chr1:2525505-2525903,enh_chr1:2514102-2514173,enh_chr1:2524208-2524424,enh_chr1:2510519-2510603,enh_chr1:2512945-2513436,enh_chr1:2521694-2521752,enh_chr1:2511210-25…	Name=dyadic_chr1:2519035-2519227,dyadic_chr1:2508901-2509071,dyadic_chr1:2519324-2519387,dyadic_chr1:2509547-2510158,dyadic_chr1:2509241-2509333,dyadic_chr1:2523481-2523555	Name=island:chr1:2521356:2521568,island:chr1:2525802:2526820,island:chr1:2513916:2514209,island:chr1:2518483:2518767,island:chr1:2508687:2509039,island:chr1:2508358:2508583,island:chr1:2519778:2520112	Name=shores:chr1:2516483:2518482,shores:chr1:2514210:2516209,shores:chr1:2511916:2513915,shores:chr1:2506358:2508357,shores:chr1:2517778:2519777,shores:chr1:2509040:2511039,shores:chr1:2506687:2508686,shores:chr1:2518768:2520767,shores:chr1:2520113:2522112,shores:chr1:2519356:2521355,shores:chr1:2521569:2523568,shores:chr1:2526821:2528820,shores:chr1:2523802:2525801,shores:chr1:2508584:2510583	Name=shelves:chr1:2509916:2511915,shelves:chr1:2514483:2516482,shelves:chr1:shores:chr1:2504390:2506389:2506390,shelves:chr1:2521802:2523801,shelves:chr1:2515778:2517777,shelves:chr1:shores:chr1:2509040:2511039:2511040,shelves:chr1:shores:chr1:2508584:2510583:2510584,shelves:chr1:2525321:2527320,shelves:chr1:shores:chr1:2518768:2520767:2520768,shelves:chr1:shores:chr1:2520113:2522112:2522113,shel…
chr1	2558100	2561200	Name=prom_chr1:2560544-2560623	Name=enh_chr1:2559234-2559296	Name=dyadic_chr1:2560204-2560308,dyadic_chr1:2561087-2561163,dyadic_chr1:2559815-2559978,dyadic_chr1:2560938-2561009	.	.	.
chr1	2563900	2564100	.	Name=enh_chr1:2563965-2564397	.	.	.	.
chr1	2565100	2695400	Name=prom_chr1:2584742-2584785,prom_chr1:2575802-2575863,prom_chr1:2583619-2583747,prom_chr1:2584230-2584358,prom_chr1:2584403-2584548,prom_chr1:2584030-2584109,prom_chr1:2620771-2620841,prom_chr1:2620684-2620734,prom_chr1:2584621-2584676,prom_chr1:2582199-2582250,prom_chr1:2624257-2624315,prom_chr1:2573801-2575336	Name=enh_chr1:2630083-2630173,enh_chr1:2620190-2620274,enh_chr1:2570985-2571035,enh_chr1:2571717-2571868,enh_chr1:2583770-2583939,enh_chr1:2628359-2628467,enh_chr1:2622038-2622228,enh_chr1:2567101-2567151,enh_chr1:2573048-2573130,enh_chr1:2628252-2628335,enh_chr1:2688936-2688989,enh_chr1:2565414-2565674,enh_chr1:2573153-2573203,enh_chr1:2629537-2629634,enh_chr1:2626551-2626645,enh_chr1:2576539-25…	Name=dyadic_chr1:2628037-2628123,dyadic_chr1:2586081-2586328,dyadic_chr1:2630217-2630390,dyadic_chr1:2587510-2587583,dyadic_chr1:2586368-2586471,dyadic_chr1:2587600-2587775,dyadic_chr1:2573669-2573719,dyadic_chr1:2585052-2585984,dyadic_chr1:2616135-2616480,dyadic_chr1:2616589-2616672,dyadic_chr1:2689043-2689513,dyadic_chr1:2582260-2582323,dyadic_chr1:2629329-2629397,dyadic_chr1:2569016-2569176,dy…	Name=island:chr1:2628453:2629253,island:chr1:2642591:2643425,island:chr1:2606232:2606447,island:chr1:2595800:2596064,island:chr1:2585958:2587453	Name=shores:chr1:2626453:2628452,shores:chr1:2587454:2589453,shores:chr1:2596065:2598064,shores:chr1:2643426:2645425,shores:chr1:2583958:2585957,shores:chr1:2606448:2608447,shores:chr1:2640591:2642590,shores:chr1:2593800:2595799,shores:chr1:2604232:2606231,shores:chr1:2629254:2631253	Name=shelves:chr1:2581958:2583957,shelves:chr1:shores:chr1:2629254:2631253:2631254,shelves:chr1:2638591:2640590,shelves:chr1:2624453:2626452,shelves:chr1:shores:chr1:2596065:2598064:2598065,shelves:chr1:2591800:2593799,shelves:chr1:shores:chr1:2643426:2645425:2645426,shelves:chr1:shores:chr1:2606448:2608447:2608448,shelves:chr1:2602232:2604231,shelves:chr1:shores:chr1:2587454:2589453:2589454
chr1	2701100	2707600	.	Name=enh_chr1:2703471-2703574,enh_chr1:2705249-2705317,enh_chr1:2703129-2703228,enh_chr1:2702981-2703049,enh_chr1:2703285-2703459	Name=dyadic_chr1:2705689-2705949,dyadic_chr1:2706382-2706452,dyadic_chr1:2704847-2704980,dyadic_chr1:2706156-2706269	.	.	.
chr1	2735500	2740500	.	Name=enh_chr1:2738553-2738807,enh_chr1:2738851-2738963	.	.	.	.
chr1	2754200	2760100	.	Name=enh_chr1:2757305-2757384,enh_chr1:2757513-2757553,enh_chr1:2757908-2757980,enh_chr1:2757389-2757487	Name=dyadic_chr1:2756953-2757210,dyadic_chr1:2756618-2756945	.	.	.
chr1	2863700	2874800	.	Name=enh_chr1:2870306-2870909,enh_chr1:2865591-2865653,enh_chr1:2867775-2867876,enh_chr1:2869245-2869307,enh_chr1:2868315-2868830,enh_chr1:2866679-2866841,enh_chr1:2867429-2867483,enh_chr1:2868110-2868161,enh_chr1:2871015-2871079,enh_chr1:2869638-2869709	Name=dyadic_chr1:2863956-2864135	.	.	Name=shelves:chr1:shores:chr1:2860797:2862796:2862797
chr1	2927400	2929600	.	Name=enh_chr1:2928211-2928276,enh_chr1:2928581-2929473	.	.	Name=shores:chr1:2928491:2930490	Name=shelves:chr1:2926491:2928490
chr1	2982600	2997700	Name=prom_chr1:2986951-2987089,prom_chr1:2984934-2985890,prom_chr1:2986082-2986859,prom_chr1:2990013-2990171,prom_chr1:2985950-2986049,prom_chr1:2984215-2984840,prom_chr1:2990304-2990432,prom_chr1:2984027-2984185,prom_chr1:2983852-2983949	Name=enh_chr1:2995700-2995793,enh_chr1:2996106-2996379,enh_chr1:2997144-2997403,enh_chr1:2996602-2996963,enh_chr1:2995551-2995682,enh_chr1:2995043-2995510,enh_chr1:2991529-2991707,enh_chr1:2996462-2996512,enh_chr1:2992672-2992959	Name=dyadic_chr1:2987116-2989905,dyadic_chr1:2983644-2983769,dyadic_chr1:2990675-2991511,dyadic_chr1:2982744-2983231,dyadic_chr1:2994848-2994902	.	.	.
chr1	3063800	3073600	.	Name=enh_chr1:3068151-3068201,enh_chr1:3066176-3066269,enh_chr1:3072651-3072813,enh_chr1:3071126-3071227,enh_chr1:3070762-3071019,enh_chr1:3064031-3064107,enh_chr1:3071422-3071526,enh_chr1:3073513-3073601,enh_chr1:3067955-3068036	Name=dyadic_chr1:3069943-3069997,dyadic_chr1:3071541-3071653,dyadic_chr1:3073175-3073229,dyadic_chr1:3071997-3072252,dyadic_chr1:3070437-3070725,dyadic_chr1:3073329-3073488,dyadic_chr1:3072328-3072458,dyadic_chr1:3071877-3071948,dyadic_chr1:3070049-3070399	Name=island:chr1:3073466:3074154,island:chr1:3067361:3071398,island:chr1:3062711:3064194	Name=shores:chr1:3071399:3073398,shores:chr1:3071466:3073465,shores:chr1:3064195:3066194,shores:chr1:3065361:3067360	Name=shelves:chr1:3063361:3065360,shelves:chr1:3069466:3071465,shelves:chr1:shores:chr1:3071399:3073398:3073399,shelves:chr1:shores:chr1:3064195:3066194:3066195
chr1	3075700	3080700	.	Name=enh_chr1:3078971-3079346,enh_chr1:3078332-3078455,enh_chr1:3075831-3075937,enh_chr1:3076279-3076319,enh_chr1:3080595-3080662,enh_chr1:3075663-3075713	Name=dyadic_chr1:3077387-3077587,dyadic_chr1:3077702-3078312	.	Name=shores:chr1:3074155:3076154,shores:chr1:3078708:3080707	Name=shelves:chr1:shores:chr1:3074155:3076154:3076155,shelves:chr1:3079163:3081162,shelves:chr1:3076708:3078707
chr1	3085300	3101800	.	Name=enh_chr1:3101705-3101767,enh_chr1:3089953-3090043,enh_chr1:3088544-3088647,enh_chr1:3101202-3101429,enh_chr1:3090562-3090606,enh_chr1:3091455-3091963,enh_chr1:3090827-3090910,enh_chr1:3089411-3089633,enh_chr1:3086424-3086565,enh_chr1:3090272-3090388,enh_chr1:3092344-3092422,enh_chr1:3097504-3097570,enh_chr1:3094996-3095129,enh_chr1:3085991-3086054,enh_chr1:3089171-3089278,enh_chr1:3085299-30…	Name=dyadic_chr1:3099324-3099463,dyadic_chr1:3086661-3088078,dyadic_chr1:3098186-3098998,dyadic_chr1:3099653-3099707,dyadic_chr1:3099854-3100595	.	Name=shores:chr1:3083415:3085414	Name=shelves:chr1:shores:chr1:3083415:3085414:3085415
chr1	3137400	3142200	.	Name=enh_chr1:3142131-3142337,enh_chr1:3139559-3139667,enh_chr1:3137320-3137511,enh_chr1:3137669-3137713,enh_chr1:3139791-3140032,enh_chr1:3138402-3139490,enh_chr1:3137914-3138201	.	Name=island:chr1:3139977:3140208	Name=shores:chr1:3140486:3142485,shores:chr1:3140209:3142208,shores:chr1:3137977:3139976	Name=shelves:chr1:3135977:3137976,shelves:chr1:3138486:3140485
chr1	3163900	3168700	.	Name=enh_chr1:3164894-3164982,enh_chr1:3165130-3165277,enh_chr1:3167707-3167956,enh_chr1:3168459-3168602,enh_chr1:3168238-3168426,enh_chr1:3166132-3167472,enh_chr1:3168664-3168835,enh_chr1:3165029-3165116	Name=dyadic_chr1:3165811-3166019,dyadic_chr1:3164059-3164695,dyadic_chr1:3164722-3164797,dyadic_chr1:3165390-3165762	Name=island:chr1:3164370:3164728	Name=shores:chr1:3164729:3166728,shores:chr1:3162370:3164369	Name=shelves:chr1:shores:chr1:3164729:3166728:3166729
chr1	3228700	3233300	.	Name=enh_chr1:3229039-3229195,enh_chr1:3230562-3232706,enh_chr1:3233136-3233513,enh_chr1:3229202-3230545,enh_chr1:3228784-3228834,enh_chr1:3228902-3228946	.	Name=island:chr1:3231281:3231517	Name=shores:chr1:3231518:3233517,shores:chr1:3229281:3231280	Name=shelves:chr1:3227281:3229280
chr1	3235000	3246000	.	Name=enh_chr1:3235829-3235920,enh_chr1:3237858-3237926,enh_chr1:3239606-3240439,enh_chr1:3243661-3244055,enh_chr1:3243469-3243546,enh_chr1:3238046-3238140,enh_chr1:3238412-3238514,enh_chr1:3236398-3237667,enh_chr1:3239273-3239572,enh_chr1:3238534-3238627,enh_chr1:3244128-3244297,enh_chr1:3235681-3235731,enh_chr1:3235299-3235373,enh_chr1:3240563-3240759,enh_chr1:3238688-3238933,enh_chr1:3244735-32…	.	Name=island:chr1:3240945:3241736,island:chr1:3238596:3238797	Name=shores:chr1:3238798:3240797,shores:chr1:3238945:3240944,shores:chr1:3236596:3238595,shores:chr1:3245405:3247404,shores:chr1:3241737:3243736	Name=shelves:chr1:shores:chr1:3231518:3233517:3233518,shelves:chr1:shores:chr1:3238798:3240797:3240798,shelves:chr1:3234596:3236595,shelves:chr1:3236945:3238944,shelves:chr1:shores:chr1:3241737:3243736:3243737,shelves:chr1:3243405:3245404
chr1	3284100	3285400	.	Name=enh_chr1:3285243-3285308,enh_chr1:3284970-3285030,enh_chr1:3284149-3284296	.	.	Name=shores:chr1:3285201:3287200	Name=shelves:chr1:3283201:3285200
chr1	3306600	3313600	Name=prom_chr1:3310698-3310893,prom_chr1:3309447-3310688	Name=enh_chr1:3309122-3309175,enh_chr1:3308234-3308310,enh_chr1:3306909-3306973,enh_chr1:3312635-3312716,enh_chr1:3311149-3311199	Name=dyadic_chr1:3308319-3308862,dyadic_chr1:3306684-3306756	.	.	.
chr1	3337100	3341900	.	Name=enh_chr1:3341898-3342196,enh_chr1:3340788-3341092,enh_chr1:3338759-3338825,enh_chr1:3337993-3338133,enh_chr1:3338392-3338442,enh_chr1:3339759-3340530,enh_chr1:3338910-3339223,enh_chr1:3339603-3339748,enh_chr1:3340569-3340717,enh_chr1:3341171-3341610,enh_chr1:3338520-3338589,enh_chr1:3339233-3339283,enh_chr1:3339297-3339421,enh_chr1:3338211-3338269,enh_chr1:3337060-3337162	.	.	.	.
chr1	3364500	3382600	Name=prom_chr1:3370653-3371818	Name=enh_chr1:3377145-3377699,enh_chr1:3368849-3368899,enh_chr1:3382054-3382194,enh_chr1:3373062-3373799,enh_chr1:3369652-3370488,enh_chr1:3372735-3372828,enh_chr1:3379259-3379313,enh_chr1:3382574-3382706,enh_chr1:3375188-3375327,enh_chr1:3375424-3375507,enh_chr1:3372526-3372603,enh_chr1:3369030-3369080,enh_chr1:3372355-3372405,enh_chr1:3368906-3368991,enh_chr1:3382458-3382508,enh_chr1:3376062-33…	Name=dyadic_chr1:3372139-3372193,dyadic_chr1:3371836-3372063,dyadic_chr1:3381184-3381380,dyadic_chr1:3370495-3370594	.	.	.
chr1	3443100	3461200	Name=prom_chr1:3446909-3448693	Name=enh_chr1:3457462-3457526,enh_chr1:3444668-3444774,enh_chr1:3458624-3458815,enh_chr1:3454253-3454303,enh_chr1:3450812-3450862,enh_chr1:3445627-3445741,enh_chr1:3445489-3445539,enh_chr1:3461009-3461101,enh_chr1:3448896-3448954,enh_chr1:3445866-3446249,enh_chr1:3455425-3455504,enh_chr1:3449123-3449203,enh_chr1:3460510-3460560,enh_chr1:3460583-3460653,enh_chr1:3451636-3451719,enh_chr1:3445249-34…	Name=dyadic_chr1:3454884-3455380,dyadic_chr1:3454652-3454742,dyadic_chr1:3446742-3446866	Name=island:chr1:3454341:3455119	Name=shores:chr1:3455120:3457119,shores:chr1:3452341:3454340	Name=shelves:chr1:3450341:3452340,shelves:chr1:shores:chr1:3455120:3457119:3457120
chr1	3511900	3530300	Name=prom_chr1:3527771-3528840,prom_chr1:3527080-3527719	Name=enh_chr1:3522873-3522940,enh_chr1:3516500-3516590,enh_chr1:3524218-3524561,enh_chr1:3525612-3525818,enh_chr1:3518512-3518647,enh_chr1:3525026-3525100,enh_chr1:3525961-3526098,enh_chr1:3515765-3515815,enh_chr1:3529613-3529656,enh_chr1:3521122-3521317,enh_chr1:3530057-3530260,enh_chr1:3513759-3513919,enh_chr1:3529795-3529986,enh_chr1:3515897-3516098,enh_chr1:3525377-3525492,enh_chr1:3513969-35…	Name=dyadic_chr1:3526582-3526681,dyadic_chr1:3526792-3526860,dyadic_chr1:3526693-3526774,dyadic_chr1:3526863-3527011	Name=island:chr1:3519424:3519686	Name=shores:chr1:3517424:3519423,shores:chr1:3510007:3512006,shores:chr1:3528885:3530884,shores:chr1:3511120:3513119,shores:chr1:3519687:3521686	Name=shelves:chr1:3515424:3517423,shelves:chr1:shores:chr1:3511120:3513119:3513120,shelves:chr1:shores:chr1:3509234:3511233:3511234,shelves:chr1:shores:chr1:3510007:3512006:3512007,shelves:chr1:shores:chr1:3519687:3521686:3521687,shelves:chr1:3526885:3528884
chr1	3532100	3545100	Name=prom_chr1:3540450-3542808	Name=enh_chr1:3533465-3533515,enh_chr1:3542839-3542889,enh_chr1:3539044-3539124,enh_chr1:3532039-3532137,enh_chr1:3539159-3539302,enh_chr1:3535352-3536287,enh_chr1:3534776-3534820,enh_chr1:3537758-3537888,enh_chr1:3535156-3535351,enh_chr1:3537981-3538083,enh_chr1:3536492-3536534,enh_chr1:3534245-3534295,enh_chr1:3537503-3537609,enh_chr1:3538159-3538209,enh_chr1:3538682-3538722,enh_chr1:3537175-35…	Name=dyadic_chr1:3540154-3540248,dyadic_chr1:3539956-3540109	Name=island:chr1:3543310:3543705	Name=shores:chr1:3531496:3533495,shores:chr1:3541310:3543309,shores:chr1:3543706:3545705	Name=shelves:chr1:shores:chr1:3531496:3533495:3533496,shelves:chr1:3539310:3541309
chr1	3563800	3578300	Name=prom_chr1:3567859-3568541,prom_chr1:3569024-3569074,prom_chr1:3567503-3567595,prom_chr1:3567064-3567492,prom_chr1:3569546-3569984,prom_chr1:3566440-3567005,prom_chr1:3566231-3566400,prom_chr1:3569277-3569488,prom_chr1:3569183-3569256,prom_chr1:3568602-3569002,prom_chr1:3565960-3566075	Name=enh_chr1:3573871-3573921,enh_chr1:3571120-3571483,enh_chr1:3564849-3565028,enh_chr1:3574595-3574679,enh_chr1:3573334-3573593,enh_chr1:3572676-3572962,enh_chr1:3570662-3570702,enh_chr1:3572175-3572256,enh_chr1:3574910-3575058,enh_chr1:3574416-3574466,enh_chr1:3574803-3574886,enh_chr1:3565512-3565556	Name=dyadic_chr1:3567600-3567769,dyadic_chr1:3564644-3564731,dyadic_chr1:3570065-3570178,dyadic_chr1:3565734-3565920,dyadic_chr1:3565614-3565654,dyadic_chr1:3574744-3574794	.	.	.
chr1	3585300	3588400	.	Name=enh_chr1:3588334-3588632,enh_chr1:3585969-3586019,enh_chr1:3588191-3588251,enh_chr1:3585199-3585733	.	.	Name=shores:chr1:3583907:3585906	Name=shelves:chr1:shores:chr1:3583907:3585906:3585907
chr1	3663100	3664300	Name=prom_chr1:3663699-3664201,prom_chr1:3662827-3663602,prom_chr1:3664286-3664373	.	.	.	.	.
chr1	3687000	3700800	Name=prom_chr1:3687795-3690299	Name=enh_chr1:3694387-3694440,enh_chr1:3693010-3693124,enh_chr1:3690541-3690650,enh_chr1:3690800-3690962,enh_chr1:3696312-3696391,enh_chr1:3696254-3696298,enh_chr1:3694657-3694755,enh_chr1:3695558-3695687,enh_chr1:3690355-3690405,enh_chr1:3691335-3691402,enh_chr1:3691483-3692384,enh_chr1:3687449-3687499,enh_chr1:3694813-3694886,enh_chr1:3687529-3687575,enh_chr1:3694554-3694604,enh_chr1:3693600-36…	.	Name=island:chr1:3690532:3690989	Name=shores:chr1:3688532:3690531,shores:chr1:3690990:3692989	Name=shelves:chr1:shores:chr1:3690990:3692989:3692990,shelves:chr1:3686532:3688531
chr1	3704500	3704600	.	Name=enh_chr1:3703960-3704573	.	.	.	Name=shelves:chr1:3702754:3704753
chr1	3709500	3715300	Name=prom_chr1:3712765-3713736,prom_chr1:3712562-3712676,prom_chr1:3712240-3712353,prom_chr1:3712411-3712544	Name=enh_chr1:3710547-3710635,enh_chr1:3710779-3710893,enh_chr1:3710096-3710526	Name=dyadic_chr1:3713971-3714061,dyadic_chr1:3712137-3712177,dyadic_chr1:3711664-3711736	.	.	Name=shelves:chr1:3714069:3716068,shelves:chr1:shores:chr1:3706958:3708957:3708958
chr1	3717700	3719700	.	Name=enh_chr1:3717963-3718066,enh_chr1:3718117-3718194,enh_chr1:3718878-3719112	.	Name=island:chr1:3718069:3718537	Name=shores:chr1:3716069:3718068,shores:chr1:3718538:3720537	.
chr1	3769200	3769300	.	.	.	.	.	Name=shelves:chr1:3767989:3769988
chr1	3771000	3775100	Name=prom_chr1:3772942-3773054,prom_chr1:3773429-3774692,prom_chr1:3773091-3773365	Name=enh_chr1:3772329-3772379	Name=dyadic_chr1:3772484-3772534,dyadic_chr1:3774707-3775440	Name=island:chr1:3771989:3773120	Name=shores:chr1:3773121:3775120,shores:chr1:3769989:3771988	.
chr1	3796500	3798800	.	Name=enh_chr1:3796515-3796656,enh_chr1:3796757-3796948,enh_chr1:3797456-3798035,enh_chr1:3797381-3797431	.	Name=island:chr1:3795834:3796668	Name=shores:chr1:3796669:3798668	Name=shelves:chr1:shores:chr1:3796669:3798668:3798669
chr1	3808100	3808400	.	Name=enh_chr1:3807369-3808412	.	.	.	.
chr1	3813800	3835600	Name=prom_chr1:3815338-3815415,prom_chr1:3815465-3815613,prom_chr1:3815888-3818155,prom_chr1:3815242-3815282	Name=enh_chr1:3822931-3822992,enh_chr1:3826407-3826474,enh_chr1:3824540-3824595,enh_chr1:3818699-3818952,enh_chr1:3826004-3826074,enh_chr1:3821147-3821197,enh_chr1:3814675-3814876,enh_chr1:3822787-3822916,enh_chr1:3815136-3815183,enh_chr1:3826635-3826700,enh_chr1:3824334-3824384,enh_chr1:3827192-3827860,enh_chr1:3821334-3821545,enh_chr1:3823864-3824140,enh_chr1:3825579-3825633,enh_chr1:3820601-38…	Name=dyadic_chr1:3815668-3815807	Name=island:chr1:3814894:3815451	Name=shores:chr1:3815452:3817451,shores:chr1:3812894:3814893	Name=shelves:chr1:shores:chr1:3815452:3817451:3817452
chr1	4698400	4722700	Name=prom_chr1:4715257-4715676,prom_chr1:4715921-4716863,prom_chr1:4714562-4714691,prom_chr1:4714289-4714432,prom_chr1:4715723-4715886,prom_chr1:4713871-4714205,prom_chr1:4714937-4715069	Name=enh_chr1:4720427-4720512,enh_chr1:4709273-4709645,enh_chr1:4704988-4705521,enh_chr1:4698460-4698643,enh_chr1:4700965-4701536,enh_chr1:4721101-4721184,enh_chr1:4710556-4710805,enh_chr1:4719117-4719238,enh_chr1:4709747-4709890,enh_chr1:4717906-4718299,enh_chr1:4711088-4711328,enh_chr1:4717266-4717646,enh_chr1:4719358-4719583	Name=dyadic_chr1:4718350-4718680,dyadic_chr1:4716909-4717066,dyadic_chr1:4713572-4713794,dyadic_chr1:4713278-4713352,dyadic_chr1:4712593-4712648,dyadic_chr1:4712693-4713093	Name=island:chr1:4711592:4712485	Name=shores:chr1:4712486:4714485,shores:chr1:4709592:4711591	Name=shelves:chr1:4707592:4709591,shelves:chr1:shores:chr1:4712486:4714485:4714486
chr1	4724100	4725700	.	Name=enh_chr1:4724334-4724394,enh_chr1:4725429-4725573	.	.	.	.
chr1	4763900	4772900	.	Name=enh_chr1:4769466-4769555,enh_chr1:4770831-4770897,enh_chr1:4769786-4770004,enh_chr1:4768996-4769195,enh_chr1:4766066-4766380,enh_chr1:4771832-4771921	Name=dyadic_chr1:4770946-4771554,dyadic_chr1:4771571-4771808	Name=island:chr1:4772291:4772493	Name=shores:chr1:4772494:4774493,shores:chr1:4770291:4772290	Name=shelves:chr1:4768291:4770290
chr1	5568700	5634800	.	Name=enh_chr1:5596887-5597134,enh_chr1:5578045-5578146,enh_chr1:5569537-5569578,enh_chr1:5586322-5586417,enh_chr1:5569929-5570409,enh_chr1:5611751-5611928,enh_chr1:5631542-5631853,enh_chr1:5631148-5631207,enh_chr1:5611956-5612050,enh_chr1:5609162-5609297,enh_chr1:5569015-5569130,enh_chr1:5608177-5608302,enh_chr1:5575048-5575157,enh_chr1:5573988-5574124,enh_chr1:5574677-5575042,enh_chr1:5585902-55…	Name=dyadic_chr1:5582792-5582910,dyadic_chr1:5582107-5582348,dyadic_chr1:5582493-5582744	.	.	.
chr1	5708500	5712600	.	Name=enh_chr1:5708873-5709144,enh_chr1:5710482-5710684,enh_chr1:5711951-5712584,enh_chr1:5708534-5708768	.	Name=island:chr1:5711996:5712453	Name=shores:chr1:5709996:5711995,shores:chr1:5712454:5714453	Name=shelves:chr1:5707996:5709995
chr1	5718400	5727400	.	Name=enh_chr1:5721800-5722013,enh_chr1:5725705-5725925,enh_chr1:5720845-5720899,enh_chr1:5718840-5718939,enh_chr1:5726521-5726646,enh_chr1:5720373-5720601,enh_chr1:5727139-5727683,enh_chr1:5726118-5726178	.	.	.	.
chr1	5728900	5734300	Name=prom_chr1:5732498-5732921	Name=enh_chr1:5728926-5728997,enh_chr1:5729147-5729255	.	Name=island:chr1:5733497:5733724	Name=shores:chr1:5731497:5733496,shores:chr1:5733725:5735724	Name=shelves:chr1:5729497:5731496
chr1	5773500	5779100	.	Name=enh_chr1:5777839-5778086,enh_chr1:5773424-5773557,enh_chr1:5777167-5777559,enh_chr1:5778850-5779013	.	.	.	.
chr1	5830600	5837000	.	Name=enh_chr1:5831100-5831618,enh_chr1:5831742-5832033	.	.	.	.
chr1	5903900	5910000	.	Name=enh_chr1:5907676-5907839,enh_chr1:5908898-5909016,enh_chr1:5904228-5904327,enh_chr1:5909566-5909744,enh_chr1:5907369-5907670	.	.	.	.
chr1	5937100	5937200	.	.	.	.	.	.
chr1	5937300	5937400	.	.	.	.	.	.
chr1	5953700	5953800	.	.	.	.	.	.
chr1	6035600	6043000	.	Name=enh_chr1:6038636-6038717,enh_chr1:6040184-6040277,enh_chr1:6040440-6041046,enh_chr1:6038762-6038816,enh_chr1:6042495-6042623,enh_chr1:6038550-6038600,enh_chr1:6037901-6037955,enh_chr1:6036732-6036846,enh_chr1:6037760-6037880,enh_chr1:6037477-6037617,enh_chr1:6037992-6038244,enh_chr1:6038878-6038945	Name=dyadic_chr1:6035774-6035855,dyadic_chr1:6035539-6035669	.	.	.
chr1	6050800	6064100	Name=prom_chr1:6051215-6053611	Name=enh_chr1:6060584-6061111,enh_chr1:6062403-6062501,enh_chr1:6062006-6062272,enh_chr1:6063392-6063442,enh_chr1:6061210-6061254,enh_chr1:6058494-6058550,enh_chr1:6062541-6063238,enh_chr1:6061328-6061428,enh_chr1:6063928-6064152,enh_chr1:6055582-6055696,enh_chr1:6061730-6061832,enh_chr1:6060404-6060453,enh_chr1:6058200-6058244,enh_chr1:6050876-6050931	Name=dyadic_chr1:6054543-6054646,dyadic_chr1:6059989-6060169,dyadic_chr1:6054022-6054091,dyadic_chr1:6054718-6054782,dyadic_chr1:6054826-6055090,dyadic_chr1:6054177-6054411,dyadic_chr1:6055123-6055182,dyadic_chr1:6053710-6054007,dyadic_chr1:6050997-6051163	Name=island:chr1:6051549:6051776	Name=shores:chr1:6049549:6051548,shores:chr1:6051777:6053776	Name=shelves:chr1:shores:chr1:6051777:6053776:6053777
chr1	6073200	6073400	.	Name=enh_chr1:6072708-6073316	.	.	Name=shores:chr1:6071926:6073925	.
chr1	6082800	6083800	.	.	.	.	.	.
chr1	6085800	6093700	.	Name=enh_chr1:6091053-6091250,enh_chr1:6092122-6092202,enh_chr1:6090308-6090512,enh_chr1:6090879-6090978,enh_chr1:6091894-6092032,enh_chr1:6089902-6090076,enh_chr1:6093110-6093153,enh_chr1:6091329-6091391,enh_chr1:6090577-6090685	Name=dyadic_chr1:6086029-6089006,dyadic_chr1:6085628-6085875	.	.	.
chr1	6094000	6095200	.	Name=enh_chr1:6094824-6094996,enh_chr1:6095040-6095120,enh_chr1:6094140-6094821	.	.	.	.
chr1	6095600	6096000	.	Name=enh_chr1:6095934-6096075	.	.	.	.
chr1	6096800	6101400	.	Name=enh_chr1:6101213-6101298,enh_chr1:6098283-6098361,enh_chr1:6098826-6098918,enh_chr1:6100964-6101197,enh_chr1:6097387-6097852	.	.	.	.
chr1	6117900	6120100	.	Name=enh_chr1:6118727-6118978,enh_chr1:6117864-6117927,enh_chr1:6119065-6119294,enh_chr1:6119878-6119961,enh_chr1:6119966-6120222	.	.	.	.
chr1	6141600	6144000	.	Name=enh_chr1:6143848-6144420,enh_chr1:6143419-6143510,enh_chr1:6142250-6142300,enh_chr1:6142366-6142984	.	Name=island:chr1:6142058:6142299	Name=shores:chr1:6142300:6144299,shores:chr1:6140058:6142057	.
chr1	6172500	6188500	.	Name=enh_chr1:6186977-6187064,enh_chr1:6176339-6176556,enh_chr1:6183195-6183381,enh_chr1:6173312-6173508,enh_chr1:6178595-6178753,enh_chr1:6187609-6188430	.	Name=island:chr1:6179177:6180754,island:chr1:6180971:6181191	Name=shores:chr1:6180755:6182754,shores:chr1:6177177:6179176,shores:chr1:6178971:6180970,shores:chr1:6181192:6183191	Name=shelves:chr1:6176971:6178970,shelves:chr1:6175177:6177176,shelves:chr1:shores:chr1:6181192:6183191:6183192,shelves:chr1:shores:chr1:6180755:6182754:6182755
chr1	6188700	6191100	.	Name=enh_chr1:6188646-6188719,enh_chr1:6189593-6189652	.	.	.	.
chr1	6191300	6193500	.	.	.	.	.	.
chr1	6207200	6210200	.	Name=enh_chr1:6208324-6208384,enh_chr1:6208185-6208235	Name=dyadic_chr1:6208511-6208566,dyadic_chr1:6208591-6209136	Name=island:chr1:6208760:6209528	Name=shores:chr1:6209529:6211528,shores:chr1:6206719:6208718,shores:chr1:6206760:6208759	Name=shelves:chr1:shores:chr1:6206719:6208718:6208719
chr1	6218100	6224900	.	Name=enh_chr1:6221015-6221065,enh_chr1:6221549-6221691,enh_chr1:6224831-6224915,enh_chr1:6221732-6222192,enh_chr1:6218022-6218561,enh_chr1:6223166-6223282,enh_chr1:6222915-6223027	Name=dyadic_chr1:6224292-6224565	.	.	.
chr1	6228100	6232100	.	Name=enh_chr1:6231448-6231538,enh_chr1:6231040-6231276,enh_chr1:6231690-6231874,enh_chr1:6229217-6229280	.	.	.	Name=shelves:chr1:6231468:6233467
chr1	6237000	6246200	Name=prom_chr1:6239306-6239426,prom_chr1:6239965-6240048,prom_chr1:6240695-6240745,prom_chr1:6240095-6240211,prom_chr1:6240368-6240581	Name=enh_chr1:6243560-6243984,enh_chr1:6244290-6244639,enh_chr1:6245329-6245588,enh_chr1:6244642-6244722,enh_chr1:6245938-6246113,enh_chr1:6241883-6242051,enh_chr1:6243092-6243167,enh_chr1:6243178-6243279,enh_chr1:6243323-6243518	Name=dyadic_chr1:6238963-6239043,dyadic_chr1:6239089-6239223,dyadic_chr1:6240785-6240971,dyadic_chr1:6240972-6241475,dyadic_chr1:6241486-6241770	Name=island:chr1:6241815:6242796,island:chr1:6245088:6246403	Name=shores:chr1:6243088:6245087,shores:chr1:6239815:6241814,shores:chr1:6242797:6244796,shores:chr1:6236202:6238201	Name=shelves:chr1:6241088:6243087,shelves:chr1:6245103:6247102,shelves:chr1:6237815:6239814,shelves:chr1:shores:chr1:6236202:6238201:6238202,shelves:chr1:shores:chr1:6242797:6244796:6244797
chr1	6257900	6260400	Name=prom_chr1:6258992-6260407,prom_chr1:6258873-6258973	.	Name=dyadic_chr1:6258297-6258339,dyadic_chr1:6258666-6258755,dyadic_chr1:6257926-6258089	Name=island:chr1:6260077:6260991	Name=shores:chr1:6258077:6260076	Name=shelves:chr1:shores:chr1:6254080:6256079:6256080,shelves:chr1:6256077:6258076
chr1	6263100	6276300	Name=prom_chr1:6268772-6269079,prom_chr1:6264775-6265611,prom_chr1:6265735-6266699,prom_chr1:6265633-6265685	Name=enh_chr1:6273749-6273799,enh_chr1:6272656-6272948,enh_chr1:6273879-6273957,enh_chr1:6270868-6271039,enh_chr1:6270643-6270703	Name=dyadic_chr1:6267997-6268311,dyadic_chr1:6266915-6267219,dyadic_chr1:6264477-6264517,dyadic_chr1:6267276-6267754,dyadic_chr1:6269090-6270010,dyadic_chr1:6268407-6268508	.	.	Name=shelves:chr1:shores:chr1:6260992:6262991:6262992,shelves:chr1:6275888:6277887
chr1	6294800	6313800	Name=prom_chr1:6309058-6309468,prom_chr1:6304026-6304286,prom_chr1:6296977-6297027,prom_chr1:6304411-6304469,prom_chr1:6295243-6295674,prom_chr1:6302665-6302827,prom_chr1:6297065-6297148,prom_chr1:6309505-6309647,prom_chr1:6299361-6299738,prom_chr1:6296626-6296829,prom_chr1:6304563-6304814,prom_chr1:6295734-6296543	Name=enh_chr1:6297454-6297504,enh_chr1:6300980-6301247,enh_chr1:6308282-6308387,enh_chr1:6307901-6308084,enh_chr1:6307673-6307874,enh_chr1:6311212-6311298,enh_chr1:6300902-6300977,enh_chr1:6312769-6312868,enh_chr1:6298733-6299275,enh_chr1:6298346-6298396,enh_chr1:6307523-6307573,enh_chr1:6300069-6300892,enh_chr1:6308126-6308176,enh_chr1:6298070-6298120,enh_chr1:6313095-6313145	Name=dyadic_chr1:6297384-6297438,dyadic_chr1:6304862-6307417,dyadic_chr1:6308816-6308989,dyadic_chr1:6301834-6302664,dyadic_chr1:6311516-6311556,dyadic_chr1:6303953-6304003,dyadic_chr1:6303781-6303902,dyadic_chr1:6302907-6302985,dyadic_chr1:6301271-6301730,dyadic_chr1:6294621-6294907,dyadic_chr1:6303359-6303442,dyadic_chr1:6303065-6303289,dyadic_chr1:6309846-6310584,dyadic_chr1:6294955-6295174,dy…	.	.	.
chr1	6318700	6324300	Name=prom_chr1:6321076-6322218,prom_chr1:6319606-6320961	Name=enh_chr1:6323687-6323753,enh_chr1:6322454-6322587,enh_chr1:6322613-6323667,enh_chr1:6324127-6324197,enh_chr1:6322336-6322386,enh_chr1:6318759-6319081,enh_chr1:6323870-6324005	.	.	.	.
chr1	6390000	6390100	.	Name=enh_chr1:6389535-6391111	.	.	.	Name=shelves:chr1:6388959:6390958
chr1	6418200	6420400	.	Name=enh_chr1:6418406-6418607,enh_chr1:6418728-6420263,enh_chr1:6418214-6418322	.	Name=island:chr1:6418997:6420878	Name=shores:chr1:6416997:6418996	.
chr1	6423200	6423500	.	Name=enh_chr1:6423308-6423447,enh_chr1:6423167-6423234	.	.	Name=shores:chr1:6422443:6424442	Name=shelves:chr1:shores:chr1:6420879:6422878:6422879
chr1	6445800	6446000	.	Name=enh_chr1:6445478-6446361	.	.	Name=shores:chr1:6445147:6447146	.
chr1	6451500	6455400	Name=prom_chr1:6452195-6454628	Name=enh_chr1:6451646-6451698,enh_chr1:6451487-6451527,enh_chr1:6451554-6451601,enh_chr1:6455059-6455113,enh_chr1:6451750-6451898,enh_chr1:6451927-6452012	.	Name=island:chr1:6454048:6455985,island:chr1:6451629:6452050	Name=shores:chr1:6454064:6456063,shores:chr1:6452051:6454050,shores:chr1:6452048:6454047,shores:chr1:6449629:6451628	Name=shelves:chr1:shores:chr1:6449127:6451126:6451127,shelves:chr1:6452064:6454063,shelves:chr1:6450048:6452047,shelves:chr1:shores:chr1:6452051:6454050:6454051
chr1	6456100	6473200	.	Name=enh_chr1:6471297-6471421,enh_chr1:6465631-6465671,enh_chr1:6457220-6457285,enh_chr1:6466486-6466547,enh_chr1:6463063-6463266,enh_chr1:6466235-6466374,enh_chr1:6458288-6458332,enh_chr1:6461880-6462059,enh_chr1:6457826-6458229,enh_chr1:6456776-6456841,enh_chr1:6471438-6471500,enh_chr1:6462979-6463033,enh_chr1:6465484-6465552,enh_chr1:6472814-6473387,enh_chr1:6470456-6470564,enh_chr1:6458938-64…	.	Name=island:chr1:6460524:6461895,island:chr1:6471411:6471676,island:chr1:6470612:6470818,island:chr1:6456064:6456265,island:chr1:6466114:6466361	Name=shores:chr1:6466362:6468361,shores:chr1:6461896:6463895,shores:chr1:6455986:6457985,shores:chr1:6471677:6473676,shores:chr1:6470819:6472818,shores:chr1:6468612:6470611,shores:chr1:6464114:6466113,shores:chr1:6469411:6471410,shores:chr1:6458524:6460523,shores:chr1:6456266:6458265	Name=shelves:chr1:shores:chr1:6455986:6457985:6457986,shelves:chr1:shores:chr1:6470819:6472818:6472819,shelves:chr1:6467411:6469410,shelves:chr1:shores:chr1:6466362:6468361:6468362,shelves:chr1:6462114:6464113,shelves:chr1:6466612:6468611,shelves:chr1:shores:chr1:6456266:6458265:6458266,shelves:chr1:shores:chr1:6461896:6463895:6463896,shelves:chr1:6456524:6458523
chr1	6475000	6487800	Name=prom_chr1:6479660-6480728,prom_chr1:6479510-6479560,prom_chr1:6484915-6485058,prom_chr1:6479310-6479474	Name=enh_chr1:6487483-6487536,enh_chr1:6486837-6486919,enh_chr1:6481467-6481519,enh_chr1:6486716-6486794,enh_chr1:6487241-6487285,enh_chr1:6481838-6481924,enh_chr1:6476953-6477056,enh_chr1:6486442-6486569,enh_chr1:6476520-6476707,enh_chr1:6482060-6482212,enh_chr1:6474281-6475795,enh_chr1:6482877-6483115,enh_chr1:6475888-6476303,enh_chr1:6487312-6487379	Name=dyadic_chr1:6483430-6484116,dyadic_chr1:6485705-6485796,dyadic_chr1:6485166-6485225,dyadic_chr1:6480737-6481016,dyadic_chr1:6478833-6478944,dyadic_chr1:6486243-6486291,dyadic_chr1:6478070-6478137,dyadic_chr1:6485529-6485614,dyadic_chr1:6484157-6484792,dyadic_chr1:6485303-6485490,dyadic_chr1:6484799-6484910,dyadic_chr1:6478997-6479268,dyadic_chr1:6485965-6486047,dyadic_chr1:6481259-6481346	Name=island:chr1:6485083:6485858	Name=shores:chr1:6483083:6485082,shores:chr1:6485859:6487858	Name=shelves:chr1:6481083:6483082,shelves:chr1:shores:chr1:6471677:6473676:6473677,shelves:chr1:6486023:6488022
chr1	6490000	6521200	Name=prom_chr1:6508468-6508626,prom_chr1:6510871-6511642,prom_chr1:6506871-6507756,prom_chr1:6500361-6501234,prom_chr1:6511706-6512163,prom_chr1:6514951-6515076,prom_chr1:6512667-6512751	Name=enh_chr1:6506253-6506305,enh_chr1:6494412-6494482,enh_chr1:6498786-6498998,enh_chr1:6516994-6517119,enh_chr1:6505911-6505951,enh_chr1:6497852-6497932,enh_chr1:6497446-6497602,enh_chr1:6493900-6493971,enh_chr1:6491999-6492044,enh_chr1:6503934-6504027,enh_chr1:6498531-6498675,enh_chr1:6496640-6496694,enh_chr1:6496176-6496232,enh_chr1:6490025-6490135,enh_chr1:6504480-6504668,enh_chr1:6517226-65…	Name=dyadic_chr1:6507760-6508270,dyadic_chr1:6514541-6514784,dyadic_chr1:6500082-6500207,dyadic_chr1:6510723-6510818,dyadic_chr1:6514785-6514872,dyadic_chr1:6519922-6520218,dyadic_chr1:6520287-6520996,dyadic_chr1:6515896-6515964,dyadic_chr1:6520997-6521154,dyadic_chr1:6509879-6509956,dyadic_chr1:6492594-6492664,dyadic_chr1:6516169-6516368,dyadic_chr1:6510112-6510173,dyadic_chr1:6501661-6501794,dy…	Name=island:chr1:6497090:6497812,island:chr1:6490023:6491055	Name=shores:chr1:6488023:6490022,shores:chr1:6491056:6493055,shores:chr1:6497813:6499812,shores:chr1:6495090:6497089	Name=shelves:chr1:6493090:6495089,shelves:chr1:shores:chr1:6491056:6493055:6493056,shelves:chr1:shores:chr1:6497813:6499812:6499813
chr1	6524500	6533300	Name=prom_chr1:6526050-6526580,prom_chr1:6525909-6526038,prom_chr1:6531552-6532721,prom_chr1:6531257-6531465,prom_chr1:6525468-6525857	Name=enh_chr1:6530766-6530939,enh_chr1:6530105-6530164,enh_chr1:6530656-6530730,enh_chr1:6532951-6533031,enh_chr1:6527613-6527713,enh_chr1:6531006-6531213	Name=dyadic_chr1:6524487-6524651,dyadic_chr1:6525065-6525152,dyadic_chr1:6524863-6524946,dyadic_chr1:6524667-6524817	.	.	.
chr1	6534600	6561000	Name=prom_chr1:6545462-6545566,prom_chr1:6556733-6556875,prom_chr1:6545013-6545298,prom_chr1:6545930-6546053,prom_chr1:6549552-6551920,prom_chr1:6545684-6545734,prom_chr1:6557344-6557956,prom_chr1:6556974-6557251,prom_chr1:6546134-6546189,prom_chr1:6544762-6544831	Name=enh_chr1:6552338-6552419,enh_chr1:6548154-6548267,enh_chr1:6558804-6559191,enh_chr1:6535454-6535965,enh_chr1:6549224-6549424,enh_chr1:6542270-6542401,enh_chr1:6555205-6555961,enh_chr1:6536543-6536819,enh_chr1:6542106-6542156,enh_chr1:6538489-6538591,enh_chr1:6551990-6552099,enh_chr1:6537470-6537584,enh_chr1:6558230-6558313,enh_chr1:6552522-6552592,enh_chr1:6553425-6553556,enh_chr1:6560814-65…	Name=dyadic_chr1:6556355-6556494,dyadic_chr1:6556534-6556671,dyadic_chr1:6558171-6558225,dyadic_chr1:6546192-6547048	Name=island:chr1:6554076:6554775	Name=shores:chr1:6552076:6554075,shores:chr1:6554776:6556775	Name=shelves:chr1:shores:chr1:6554776:6556775:6556776,shelves:chr1:6550076:6552075
chr1	6562600	6564200	.	Name=enh_chr1:6561998-6562909,enh_chr1:6563114-6563168	.	.	.	.
chr1	6613300	6615000	Name=prom_chr1:6613968-6614056,prom_chr1:6614181-6615639,prom_chr1:6614092-6614177	.	Name=dyadic_chr1:6613290-6613367	Name=island:chr1:6612726:6615681	.	.
chr1	6618800	6618900	.	.	.	.	.	Name=shelves:chr1:shores:chr1:6615682:6617681:6617682
chr1	6620500	6626200	.	Name=enh_chr1:6620481-6620658	.	Name=island:chr1:6625011:6625780	Name=shores:chr1:6625781:6627780,shores:chr1:6623011:6625010	Name=shelves:chr1:6621011:6623010
chr1	6633200	6633300	.	.	.	.	.	.
chr1	6637100	6637200	.	.	.	.	.	.
chr1	6638500	6641800	.	Name=enh_chr1:6641511-6641555,enh_chr1:6638260-6638597,enh_chr1:6641788-6642808,enh_chr1:6638887-6639107,enh_chr1:6638687-6638847	Name=dyadic_chr1:6639150-6641316	.	.	.
chr1	6644300	6644500	.	Name=enh_chr1:6644308-6644482	.	.	.	.
chr1	6648900	6653300	.	Name=enh_chr1:6653296-6653519,enh_chr1:6650640-6650719,enh_chr1:6649206-6649566,enh_chr1:6649661-6649755,enh_chr1:6649073-6649127,enh_chr1:6652594-6652734,enh_chr1:6653171-6653241,enh_chr1:6651392-6651549,enh_chr1:6652302-6652381,enh_chr1:6651994-6652253,enh_chr1:6649765-6649926,enh_chr1:6652847-6652897,enh_chr1:6651268-6651386,enh_chr1:6650304-6650358,enh_chr1:6650915-6651002,enh_chr1:6648898-66…	.	.	.	.
chr1	6654200	6654300	.	Name=enh_chr1:6654181-6654221,enh_chr1:6654222-6654401	.	.	.	.
chr1	6659400	6669900	Name=prom_chr1:6660603-6664818	Name=enh_chr1:6669759-6670017,enh_chr1:6669095-6669166,enh_chr1:6669409-6669721,enh_chr1:6666761-6666838,enh_chr1:6665114-6665226,enh_chr1:6667988-6668028,enh_chr1:6665263-6665350,enh_chr1:6665449-6665624,enh_chr1:6666320-6666370,enh_chr1:6664916-6665010,enh_chr1:6667790-6667844,enh_chr1:6666430-6666699,enh_chr1:6669295-6669337	Name=dyadic_chr1:6660502-6660585,dyadic_chr1:6660325-6660416,dyadic_chr1:6659304-6660084	.	.	.
chr1	6672500	6681700	Name=prom_chr1:6675620-6675880,prom_chr1:6675119-6675282,prom_chr1:6675302-6675535,prom_chr1:6672478-6675107	Name=enh_chr1:6676123-6676183,enh_chr1:6681354-6681404,enh_chr1:6676370-6676578,enh_chr1:6678568-6678675	Name=dyadic_chr1:6675916-6676070	.	.	.
chr1	6684200	6686300	Name=prom_chr1:6684611-6686176	Name=enh_chr1:6684196-6684381	Name=dyadic_chr1:6686258-6686302	.	.	.
chr1	6760900	6782500	Name=prom_chr1:6761190-6761545,prom_chr1:6761547-6762292	Name=enh_chr1:6780015-6780394,enh_chr1:6766872-6766926,enh_chr1:6762775-6762827,enh_chr1:6762898-6763148,enh_chr1:6763179-6763345,enh_chr1:6764295-6764503,enh_chr1:6764656-6764731	Name=dyadic_chr1:6762542-6762602,dyadic_chr1:6762415-6762456,dyadic_chr1:6760932-6761084	.	Name=shores:chr1:6782253:6784252	Name=shelves:chr1:6780253:6782252
chr1	6803000	6804600	.	Name=enh_chr1:6802887-6803043,enh_chr1:6803178-6804238	.	.	.	.
chr1	6813400	6813600	.	.	Name=dyadic_chr1:6813291-6813771	.	.	.
chr1	6834000	6837300	.	Name=enh_chr1:6837057-6837179	.	.	.	.
chr1	6842600	6847100	Name=prom_chr1:6843876-6846731	Name=enh_chr1:6843469-6843552	Name=dyadic_chr1:6843599-6843680,dyadic_chr1:6846774-6846866,dyadic_chr1:6846980-6847119	.	.	.
chr1	6860700	6864000	.	Name=enh_chr1:6863827-6863883,enh_chr1:6863566-6863728,enh_chr1:6862691-6862763,enh_chr1:6860919-6861082,enh_chr1:6861317-6861512,enh_chr1:6862623-6862673,enh_chr1:6862075-6862479,enh_chr1:6861181-6861267	.	.	.	.
chr1	6873200	6881400	.	Name=enh_chr1:6879301-6879374,enh_chr1:6876973-6877028,enh_chr1:6875811-6875866,enh_chr1:6879755-6880024,enh_chr1:6880272-6880339,enh_chr1:6880447-6880497,enh_chr1:6877086-6877212,enh_chr1:6879612-6879696,enh_chr1:6881049-6881100,enh_chr1:6879406-6879559,enh_chr1:6875907-6876058,enh_chr1:6880047-6880153	.	.	.	.
chr1	6985900	6997000	.	Name=enh_chr1:6994928-6994993,enh_chr1:6995358-6996368,enh_chr1:6988098-6988195,enh_chr1:6988286-6988452,enh_chr1:6996436-6996552,enh_chr1:6985989-6986151,enh_chr1:6993763-6994172,enh_chr1:6987724-6988083,enh_chr1:6985849-6985979	Name=dyadic_chr1:6995150-6995206	.	.	.
chr1	7017200	7023600	.	Name=enh_chr1:7021336-7021421,enh_chr1:7018929-7019030,enh_chr1:7021791-7021950,enh_chr1:7019094-7019259,enh_chr1:7018569-7018789,enh_chr1:7017662-7017790,enh_chr1:7019866-7019930,enh_chr1:7016514-7017234,enh_chr1:7020393-7020848,enh_chr1:7020926-7021236,enh_chr1:7018332-7018383	Name=dyadic_chr1:7021951-7023770	.	.	.
chr1	7028100	7040500	.	Name=enh_chr1:7039615-7039710,enh_chr1:7030246-7030514,enh_chr1:7039421-7039551,enh_chr1:7030003-7030059,enh_chr1:7028622-7028709,enh_chr1:7029211-7029426,enh_chr1:7040195-7040247,enh_chr1:7032607-7032772,enh_chr1:7029066-7029194,enh_chr1:7029584-7029648,enh_chr1:7031221-7031343,enh_chr1:7033236-7033318,enh_chr1:7035958-7036399	.	.	.	.
chr1	7130300	7147100	Name=prom_chr1:7129959-7130883	Name=enh_chr1:7144415-7144557,enh_chr1:7137747-7138424,enh_chr1:7146124-7146435,enh_chr1:7142941-7143011,enh_chr1:7130928-7131026,enh_chr1:7137165-7137640,enh_chr1:7143152-7143257	.	.	.	.
chr1	7266600	7278900	Name=prom_chr1:7278400-7278580,prom_chr1:7278246-7278345	Name=enh_chr1:7267871-7268000,enh_chr1:7269541-7269690,enh_chr1:7268006-7268279	Name=dyadic_chr1:7278638-7278688	.	.	.
chr1	7295300	7301400	.	.	Name=dyadic_chr1:7296015-7296561	.	.	.
chr1	7681700	7695300	.	Name=enh_chr1:7690488-7690890,enh_chr1:7689170-7689343,enh_chr1:7694744-7694946,enh_chr1:7688342-7688659,enh_chr1:7684998-7685057,enh_chr1:7693680-7693938,enh_chr1:7690006-7690067,enh_chr1:7691184-7691257,enh_chr1:7692826-7693035,enh_chr1:7694402-7694464,enh_chr1:7689841-7689881,enh_chr1:7694043-7694164,enh_chr1:7693099-7693245,enh_chr1:7682827-7682877,enh_chr1:7690117-7690207,enh_chr1:7683958-76…	Name=dyadic_chr1:7681788-7682096,dyadic_chr1:7692187-7692724,dyadic_chr1:7681410-7681763	.	Name=shores:chr1:7681058:7683057	Name=shelves:chr1:shores:chr1:7681058:7683057:7683058
chr1	7703100	7713100	.	Name=enh_chr1:7710495-7710584,enh_chr1:7704225-7704395,enh_chr1:7708768-7709049,enh_chr1:7704939-7705644,enh_chr1:7707172-7707610,enh_chr1:7707836-7707896,enh_chr1:7703481-7704088,enh_chr1:7702966-7703469,enh_chr1:7712485-7712535,enh_chr1:7705671-7705843,enh_chr1:7709082-7709388,enh_chr1:7708574-7708721,enh_chr1:7712782-7712840,enh_chr1:7706842-7706943,enh_chr1:7710952-7711215,enh_chr1:7707753-77…	Name=dyadic_chr1:7709767-7709885	Name=island:chr1:7704113:7705796	Name=shores:chr1:7702113:7704112,shores:chr1:7705797:7707796	Name=shelves:chr1:shores:chr1:7705797:7707796:7707797
chr1	7729000	7734900	.	Name=enh_chr1:7729336-7730002,enh_chr1:7732957-7733376,enh_chr1:7732796-7732905,enh_chr1:7729083-7729333,enh_chr1:7730971-7731039,enh_chr1:7733482-7733532,enh_chr1:7730418-7730841,enh_chr1:7730096-7730344,enh_chr1:7727472-7729014	.	.	.	.
chr1	7738300	7743000	Name=prom_chr1:7740055-7741372	Name=enh_chr1:7738767-7739067,enh_chr1:7741554-7741664,enh_chr1:7742706-7742771,enh_chr1:7741441-7741495,enh_chr1:7739580-7739766,enh_chr1:7742307-7742367	Name=dyadic_chr1:7739862-7739927,dyadic_chr1:7739943-7740028	.	.	.
chr1	7760600	7772200	Name=prom_chr1:7763794-7763895,prom_chr1:7765096-7765199,prom_chr1:7764286-7764361,prom_chr1:7765406-7766078,prom_chr1:7765234-7765343,prom_chr1:7766079-7766556,prom_chr1:7763899-7764274,prom_chr1:7764448-7765049	Name=enh_chr1:7762527-7762700,enh_chr1:7763052-7763177,enh_chr1:7761390-7761440,enh_chr1:7763219-7763279,enh_chr1:7767438-7767497,enh_chr1:7767689-7767927,enh_chr1:7767308-7767348,enh_chr1:7761296-7761382	Name=dyadic_chr1:7763484-7763730	Name=island:chr1:7770991:7771786	Name=shores:chr1:7768991:7770990,shores:chr1:7771787:7773786	Name=shelves:chr1:7766991:7768990
chr1	7809400	7814600	.	Name=enh_chr1:7811622-7812037,enh_chr1:7812351-7813427	Name=dyadic_chr1:7813788-7814001,dyadic_chr1:7814357-7814666	.	.	.
chr1	7830200	7834600	Name=prom_chr1:7830687-7832151	Name=enh_chr1:7833063-7833103,enh_chr1:7834006-7834270	Name=dyadic_chr1:7832527-7832577,dyadic_chr1:7832399-7832481,dyadic_chr1:7832257-7832354	.	.	Name=shelves:chr1:shores:chr1:7827417:7829416:7829417
chr1	7841200	7844800	Name=prom_chr1:7843394-7844987	Name=enh_chr1:7842140-7842477,enh_chr1:7841269-7841319,enh_chr1:7841678-7842109,enh_chr1:7841545-7841615,enh_chr1:7842592-7842761	Name=dyadic_chr1:7843111-7843245,dyadic_chr1:7843258-7843352,dyadic_chr1:7842951-7843032	.	.	.
chr1	7862300	7865400	.	.	.	.	.	.
chr1	7915200	7916800	.	Name=enh_chr1:7916361-7916426,enh_chr1:7916535-7916802	.	.	.	.
chr1	7944400	7980900	Name=prom_chr1:7974255-7974325,prom_chr1:7973495-7973571,prom_chr1:7972764-7972938,prom_chr1:7974103-7974184,prom_chr1:7973823-7973883,prom_chr1:7946496-7946807,prom_chr1:7946046-7946319,prom_chr1:7973670-7973732,prom_chr1:7973134-7973397,prom_chr1:7946392-7946453,prom_chr1:7945538-7946004	Name=enh_chr1:7948765-7948992,enh_chr1:7976401-7976740,enh_chr1:7975866-7975906,enh_chr1:7963499-7963594,enh_chr1:7979983-7980033,enh_chr1:7959633-7959701,enh_chr1:7953883-7954188,enh_chr1:7974577-7974670,enh_chr1:7962726-7963124,enh_chr1:7959113-7959357,enh_chr1:7980724-7980945,enh_chr1:7972468-7972554,enh_chr1:7962573-7962623,enh_chr1:7957157-7957353,enh_chr1:7959389-7959520,enh_chr1:7978263-79…	Name=dyadic_chr1:7972139-7972201,dyadic_chr1:7945393-7945511	Name=island:chr1:7953933:7954591,island:chr1:7961241:7962166	Name=shores:chr1:7942640:7944639,shores:chr1:7962167:7964166,shores:chr1:7959241:7961240,shores:chr1:7954592:7956591,shores:chr1:7951933:7953932	Name=shelves:chr1:7957241:7959240,shelves:chr1:shores:chr1:7942640:7944639:7944640,shelves:chr1:7949933:7951932,shelves:chr1:shores:chr1:7954592:7956591:7956592,shelves:chr1:shores:chr1:7962167:7964166:7964167
chr1	7987200	7993400	Name=prom_chr1:7992998-7993122	Name=enh_chr1:7990738-7991872,enh_chr1:7989778-7990045,enh_chr1:7987191-7987447,enh_chr1:7992062-7992161,enh_chr1:7992711-7992827,enh_chr1:7987515-7987600,enh_chr1:7989052-7989148,enh_chr1:7990522-7990601	.	.	.	.
chr1	7999600	8003600	Name=prom_chr1:8002265-8002822	Name=enh_chr1:8002950-8003004,enh_chr1:8001948-8002049,enh_chr1:8000475-8000669,enh_chr1:8002843-8002936,enh_chr1:8001374-8001797,enh_chr1:8003382-8003441,enh_chr1:8000819-8001204,enh_chr1:8003019-8003122,enh_chr1:8003237-8003290	Name=dyadic_chr1:8001262-8001341,dyadic_chr1:8000191-8000367,dyadic_chr1:7999994-8000067,dyadic_chr1:7999918-7999958	.	.	.
chr1	8004400	8024100	Name=prom_chr1:8013652-8014818,prom_chr1:8021067-8022616	Name=enh_chr1:8015380-8015433,enh_chr1:8016361-8016506,enh_chr1:8017362-8017445,enh_chr1:8015155-8015199,enh_chr1:8010723-8010790,enh_chr1:8009008-8009409,enh_chr1:8023461-8023598,enh_chr1:8015508-8015643,enh_chr1:8019628-8019698,enh_chr1:8017551-8017705,enh_chr1:8020349-8020573,enh_chr1:8005666-8005735,enh_chr1:8005379-8005635,enh_chr1:8008741-8008781,enh_chr1:8009531-8009670,enh_chr1:8016756-80…	Name=dyadic_chr1:8020676-8021024,dyadic_chr1:8014884-8015021,dyadic_chr1:8022866-8022971,dyadic_chr1:8022680-8022756	.	Name=shores:chr1:8023494:8025493	Name=shelves:chr1:8021494:8023493
chr1	8038900	8042800	.	Name=enh_chr1:8042130-8042207,enh_chr1:8042291-8042846,enh_chr1:8041439-8041515	.	.	.	.
chr1	8054200	8058500	.	Name=enh_chr1:8054165-8054577,enh_chr1:8054767-8054837	.	.	.	.
chr1	8076600	8090700	Name=prom_chr1:8084480-8084882,prom_chr1:8085014-8089045,prom_chr1:8084349-8084403	Name=enh_chr1:8081794-8082190,enh_chr1:8077624-8078275,enh_chr1:8079873-8079942,enh_chr1:8076272-8076706,enh_chr1:8079221-8079343,enh_chr1:8083866-8084306,enh_chr1:8081614-8081740,enh_chr1:8080094-8080564,enh_chr1:8078894-8079214,enh_chr1:8077443-8077512,enh_chr1:8082785-8083258,enh_chr1:8083501-8083663,enh_chr1:8083268-8083420,enh_chr1:8089711-8089761,enh_chr1:8078411-8078473,enh_chr1:8079440-80…	.	.	.	.
chr1	8157700	8167100	.	Name=enh_chr1:8166705-8166760,enh_chr1:8156113-8158284,enh_chr1:8166209-8166269,enh_chr1:8167028-8167167,enh_chr1:8165959-8166009,enh_chr1:8164686-8164984,enh_chr1:8165250-8165341,enh_chr1:8163303-8163458,enh_chr1:8161022-8161072	.	.	.	.
chr1	8177100	8181700	.	Name=enh_chr1:8180712-8181860,enh_chr1:8178088-8178726,enh_chr1:8180513-8180590,enh_chr1:8178747-8178810,enh_chr1:8180019-8180158,enh_chr1:8176721-8177815,enh_chr1:8178963-8179044	.	.	.	.
chr1	8184500	8190900	.	Name=enh_chr1:8187055-8187158,enh_chr1:8187171-8187730,enh_chr1:8187968-8188049,enh_chr1:8189615-8189670,enh_chr1:8189949-8189996,enh_chr1:8187734-8187870	Name=dyadic_chr1:8185614-8185684	.	.	.
chr1	8194200	8198200	.	Name=enh_chr1:8196454-8196498,enh_chr1:8197504-8198322,enh_chr1:8196953-8197085,enh_chr1:8194591-8194715,enh_chr1:8194969-8195252,enh_chr1:8193748-8194521,enh_chr1:8196174-8196218,enh_chr1:8195968-8196036	.	.	.	.
chr1	8214700	8217300	.	Name=enh_chr1:8215512-8215951,enh_chr1:8214738-8215135,enh_chr1:8216066-8216156	.	Name=island:chr1:8217135:8217762	Name=shores:chr1:8215135:8217134	Name=shelves:chr1:shores:chr1:8212143:8214142:8214143,shelves:chr1:8213135:8215134
chr1	8229100	8232100	.	Name=enh_chr1:8231927-8232061,enh_chr1:8229378-8230626,enh_chr1:8230636-8230822	.	.	.	.
chr1	8254600	8254900	.	Name=enh_chr1:8254408-8254605,enh_chr1:8254727-8254914	.	.	.	.
chr1	8263800	8266200	.	Name=enh_chr1:8263767-8263838,enh_chr1:8264952-8265082,enh_chr1:8264011-8264111,enh_chr1:8265674-8265724,enh_chr1:8264376-8264883,enh_chr1:8265847-8266111	.	.	.	.
chr1	8270200	8274100	.	Name=enh_chr1:8273526-8273566,enh_chr1:8272756-8272806,enh_chr1:8273438-8273495,enh_chr1:8272962-8273091,enh_chr1:8273789-8274100,enh_chr1:8273247-8273427,enh_chr1:8271033-8271398,enh_chr1:8272870-8272952,enh_chr1:8271710-8272615,enh_chr1:8271470-8271580,enh_chr1:8273135-8273204,enh_chr1:8272628-8272738	.	.	.	.
chr1	8274600	8279400	Name=prom_chr1:8276950-8277955	Name=enh_chr1:8276010-8276063,enh_chr1:8278627-8278677,enh_chr1:8278285-8278424,enh_chr1:8275337-8275463,enh_chr1:8279300-8279358,enh_chr1:8274706-8275195,enh_chr1:8276136-8276423,enh_chr1:8275709-8275753,enh_chr1:8278778-8279079,enh_chr1:8275495-8275608,enh_chr1:8278437-8278529,enh_chr1:8276852-8276904,enh_chr1:8275882-8275962	.	.	.	.
chr1	8280700	8290300	.	Name=enh_chr1:8290290-8290575,enh_chr1:8283643-8283924,enh_chr1:8287250-8287336,enh_chr1:8284469-8284549,enh_chr1:8283514-8283566,enh_chr1:8282885-8283146,enh_chr1:8289626-8289879,enh_chr1:8286884-8287176,enh_chr1:8284961-8285761,enh_chr1:8281021-8281108,enh_chr1:8290163-8290279,enh_chr1:8288172-8288222	.	.	.	.
chr1	8300100	8317700	.	Name=enh_chr1:8317580-8317641,enh_chr1:8311697-8312071,enh_chr1:8300626-8300705,enh_chr1:8301800-8301946,enh_chr1:8315938-8316061,enh_chr1:8302557-8302643,enh_chr1:8307815-8308503,enh_chr1:8312366-8312564,enh_chr1:8317494-8317546,enh_chr1:8307251-8307470,enh_chr1:8300314-8300462,enh_chr1:8312741-8312966,enh_chr1:8306872-8306987,enh_chr1:8300078-8300176	Name=dyadic_chr1:8309989-8310208,dyadic_chr1:8307700-8307753,dyadic_chr1:8310235-8310399	.	Name=shores:chr1:8315724:8317723	Name=shelves:chr1:8313724:8315723
chr1	8343200	8348500	.	Name=enh_chr1:8343202-8343349,enh_chr1:8344765-8344994,enh_chr1:8343589-8343742,enh_chr1:8343422-8343584,enh_chr1:8345269-8345406,enh_chr1:8344254-8344511	.	Name=island:chr1:8343637:8344042	Name=shores:chr1:8344043:8346042,shores:chr1:8341637:8343636	Name=shelves:chr1:shores:chr1:8344043:8346042:8346043
chr1	8375300	8375900	.	Name=enh_chr1:8375177-8375314,enh_chr1:8375885-8376420,enh_chr1:8375641-8375847,enh_chr1:8375453-8375540	.	.	.	.
chr1	8377800	8381100	Name=prom_chr1:8377705-8378816	Name=enh_chr1:8379580-8379669,enh_chr1:8379362-8379434	Name=dyadic_chr1:8378897-8378991	.	.	.
chr1	8436600	8440200	.	Name=enh_chr1:8439441-8439574,enh_chr1:8440041-8440112,enh_chr1:8438257-8438933,enh_chr1:8438946-8439003,enh_chr1:8440170-8440328,enh_chr1:8437967-8438017,enh_chr1:8437473-8437601,enh_chr1:8439108-8439273,enh_chr1:8436566-8436616,enh_chr1:8437759-8437862	.	.	.	.
chr1	8441800	8444100	.	Name=enh_chr1:8443614-8443664,enh_chr1:8441748-8442534,enh_chr1:8442873-8443490	.	.	.	.
chr1	8447700	8449900	.	Name=enh_chr1:8447973-8448044,enh_chr1:8449888-8449985,enh_chr1:8449258-8449316,enh_chr1:8448158-8448411	.	.	.	.
chr1	8450900	8457500	.	Name=enh_chr1:8452709-8452922,enh_chr1:8453128-8453192,enh_chr1:8455535-8455974,enh_chr1:8454655-8455368,enh_chr1:8450841-8450969,enh_chr1:8456011-8457893,enh_chr1:8453447-8453518,enh_chr1:8453041-8453112	.	.	.	.
chr1	8475300	8480900	.	Name=enh_chr1:8479988-8480206,enh_chr1:8480226-8480300,enh_chr1:8477011-8477207,enh_chr1:8479308-8479545,enh_chr1:8477818-8477947,enh_chr1:8475599-8475981,enh_chr1:8475368-8475553,enh_chr1:8476185-8476270,enh_chr1:8478996-8479128,enh_chr1:8478457-8478522,enh_chr1:8478543-8478636	Name=dyadic_chr1:8480421-8480986,dyadic_chr1:8479803-8479950	.	.	.
chr1	8481000	8499600	Name=prom_chr1:8481640-8481749,prom_chr1:8481313-8481420,prom_chr1:8481193-8481277,prom_chr1:8481028-8481186,prom_chr1:8482234-8482306,prom_chr1:8481460-8481515,prom_chr1:8482370-8485555,prom_chr1:8482174-8482227,prom_chr1:8481536-8481586	Name=enh_chr1:8486602-8486686,enh_chr1:8490632-8490865,enh_chr1:8494224-8494449,enh_chr1:8497203-8497276,enh_chr1:8497579-8497759,enh_chr1:8490932-8491473,enh_chr1:8485602-8485652,enh_chr1:8492308-8492450,enh_chr1:8495367-8495486,enh_chr1:8498592-8498880,enh_chr1:8494729-8494827,enh_chr1:8487208-8487321,enh_chr1:8496916-8496990,enh_chr1:8489545-8489589,enh_chr1:8487004-8487054,enh_chr1:8485792-84…	Name=dyadic_chr1:8481854-8482170	.	.	.
chr1	8707100	8711500	.	Name=enh_chr1:8707993-8708190,enh_chr1:8707371-8707507,enh_chr1:8711137-8711249,enh_chr1:8709358-8709416,enh_chr1:8711364-8711463,enh_chr1:8707576-8707988,enh_chr1:8709192-8709309	.	.	.	Name=shelves:chr1:shores:chr1:8703522:8705521:8705522
chr1	8747100	8747800	.	Name=enh_chr1:8747710-8747868,enh_chr1:8746918-8747580	.	.	.	.
chr1	8749800	8775100	Name=prom_chr1:8760684-8764156	Name=enh_chr1:8764648-8764728,enh_chr1:8770277-8770327,enh_chr1:8751390-8751433,enh_chr1:8760467-8760540,enh_chr1:8769759-8769809,enh_chr1:8755542-8755631,enh_chr1:8774361-8774778,enh_chr1:8766804-8766870,enh_chr1:8771350-8771486,enh_chr1:8759005-8759057,enh_chr1:8753128-8753515,enh_chr1:8758368-8758434,enh_chr1:8759208-8759359,enh_chr1:8767870-8767936,enh_chr1:8760578-8760666,enh_chr1:8765810-87…	.	.	.	.
chr1	8783000	8787600	Name=prom_chr1:8786261-8786313,prom_chr1:8786358-8786398	Name=enh_chr1:8783182-8783262,enh_chr1:8783579-8783629,enh_chr1:8783845-8783971,enh_chr1:8787104-8787210,enh_chr1:8786964-8787036,enh_chr1:8786488-8786863	.	.	.	.
chr1	8806700	8806800	.	Name=enh_chr1:8806622-8806869	.	.	.	.
chr1	8853600	8857300	.	Name=enh_chr1:8854251-8854321,enh_chr1:8854770-8854964,enh_chr1:8856986-8857120	.	.	.	.
chr1	8873200	8880600	Name=prom_chr1:8876274-8878930	Name=enh_chr1:8874410-8874470,enh_chr1:8874620-8874666,enh_chr1:8875004-8875227,enh_chr1:8874248-8874333,enh_chr1:8873276-8873405,enh_chr1:8875276-8875352,enh_chr1:8879459-8879543,enh_chr1:8880067-8880140	Name=dyadic_chr1:8875438-8875528,dyadic_chr1:8875583-8876247	Name=island:chr1:8878254:8879287	Name=shores:chr1:8879288:8881287,shores:chr1:8876254:8878253	Name=shelves:chr1:8874254:8876253
chr1	8881700	8891300	.	Name=enh_chr1:8882069-8882119,enh_chr1:8886448-8886545,enh_chr1:8885785-8885835,enh_chr1:8882513-8883281,enh_chr1:8882154-8882282,enh_chr1:8883425-8883480,enh_chr1:8884422-8884476,enh_chr1:8889073-8889123,enh_chr1:8891265-8891325,enh_chr1:8885927-8886446,enh_chr1:8891126-8891227,enh_chr1:8887095-8887139,enh_chr1:8881892-8882062	Name=dyadic_chr1:8889446-8890036	.	.	Name=shelves:chr1:shores:chr1:8879288:8881287:8881288
chr1	8906800	8908500	.	Name=enh_chr1:8907624-8907716,enh_chr1:8907391-8907445,enh_chr1:8907890-8908487	.	.	.	.
chr1	8908700	8908800	.	Name=enh_chr1:8908760-8909278	.	.	.	.
chr1	8911800	8920300	.	Name=enh_chr1:8913221-8913365,enh_chr1:8912879-8912970,enh_chr1:8916955-8917052,enh_chr1:8914340-8914398,enh_chr1:8914709-8914813,enh_chr1:8919357-8919937,enh_chr1:8917223-8917270,enh_chr1:8915349-8915499,enh_chr1:8917468-8917542,enh_chr1:8917273-8917411,enh_chr1:8914542-8914663,enh_chr1:8915809-8915863,enh_chr1:8913872-8913942,enh_chr1:8916831-8916941,enh_chr1:8916589-8916682,enh_chr1:8914148-89…	.	.	.	.
chr1	8923200	8958200	Name=prom_chr1:8937285-8937675,prom_chr1:8936612-8936782,prom_chr1:8937848-8941012,prom_chr1:8936817-8937156	Name=enh_chr1:8935238-8935345,enh_chr1:8924565-8924625,enh_chr1:8946459-8946506,enh_chr1:8955528-8955578,enh_chr1:8931041-8931190,enh_chr1:8957632-8957730,enh_chr1:8950738-8950806,enh_chr1:8935673-8935841,enh_chr1:8935029-8935159,enh_chr1:8941130-8941180,enh_chr1:8931251-8932402,enh_chr1:8930010-8930060,enh_chr1:8957780-8957885,enh_chr1:8934665-8934966,enh_chr1:8935381-8935654,enh_chr1:8945192-89…	Name=dyadic_chr1:8948328-8948391,dyadic_chr1:8948184-8948296,dyadic_chr1:8947981-8948062,dyadic_chr1:8953542-8953665,dyadic_chr1:8936484-8936610	.	.	.
chr1	8958800	8959100	.	Name=enh_chr1:8958828-8958971,enh_chr1:8959070-8959191	.	.	.	.
chr1	8968200	8969300	.	Name=enh_chr1:8968861-8969246,enh_chr1:8968367-8968814	.	.	.	.
chr1	8992800	9000100	.	Name=enh_chr1:8997348-8997398,enh_chr1:8999750-8999992,enh_chr1:8998234-8998286,enh_chr1:8998766-8998865,enh_chr1:8999492-8999653,enh_chr1:8997871-8998064,enh_chr1:8998436-8998652,enh_chr1:8998954-8999454	.	.	.	.
chr1	9006600	9035800	Name=prom_chr1:9027866-9027913	Name=enh_chr1:9007391-9007485,enh_chr1:9034817-9034915,enh_chr1:9030326-9030632,enh_chr1:9007572-9007653,enh_chr1:9013891-9014067,enh_chr1:9006660-9006836,enh_chr1:9022893-9023572,enh_chr1:9034179-9034287,enh_chr1:9018674-9018760,enh_chr1:9024585-9024726,enh_chr1:9009680-9009799,enh_chr1:9011364-9011608,enh_chr1:9010374-9010428,enh_chr1:9007782-9007883,enh_chr1:9026729-9026929,enh_chr1:9016772-90…	Name=dyadic_chr1:9029575-9029786,dyadic_chr1:9030148-9030242,dyadic_chr1:9030918-9031462,dyadic_chr1:9029965-9030019,dyadic_chr1:9027761-9027801	.	.	Name=shelves:chr1:9035221:9037220
chr1	9040300	9044000	.	Name=enh_chr1:9042535-9042596,enh_chr1:9042727-9042767,enh_chr1:9040375-9040416,enh_chr1:9043799-9044008	.	Name=island:chr1:9039221:9040454	Name=shores:chr1:9040455:9042454	Name=shelves:chr1:shores:chr1:9040455:9042454:9042455
chr1	9046600	9051400	.	Name=enh_chr1:9047848-9048477,enh_chr1:9049802-9050047,enh_chr1:9049618-9049678,enh_chr1:9046779-9046906,enh_chr1:9046969-9047167,enh_chr1:9048855-9048922	.	.	.	.
chr1	9062200	9068700	.	Name=enh_chr1:9064437-9064709,enh_chr1:9064311-9064361,enh_chr1:9064931-9065017,enh_chr1:9062205-9062332,enh_chr1:9068533-9068615,enh_chr1:9068374-9068473,enh_chr1:9062418-9062563,enh_chr1:9064158-9064208,enh_chr1:9063382-9063432,enh_chr1:9068251-9068348,enh_chr1:9065042-9065649	Name=dyadic_chr1:9067904-9068104	.	.	.
chr1	9070000	9073600	.	Name=enh_chr1:9070929-9071200,enh_chr1:9071217-9071333,enh_chr1:9072127-9072233,enh_chr1:9071687-9071916,enh_chr1:9069657-9070387	.	.	.	.
chr1	9098500	9099400	.	Name=enh_chr1:9099026-9099096,enh_chr1:9099146-9099341,enh_chr1:9099394-9099762,enh_chr1:9098292-9098713,enh_chr1:9098725-9098805	.	.	.	.
chr1	9122100	9139300	.	Name=enh_chr1:9123111-9123270,enh_chr1:9127106-9127746,enh_chr1:9122341-9122589,enh_chr1:9139213-9139488,enh_chr1:9133526-9133576,enh_chr1:9136282-9136725,enh_chr1:9138005-9138661,enh_chr1:9138706-9139172,enh_chr1:9130489-9130689,enh_chr1:9137831-9137928,enh_chr1:9124402-9124844,enh_chr1:9131512-9131567,enh_chr1:9134996-9135537,enh_chr1:9125271-9125606,enh_chr1:9131378-9131446,enh_chr1:9133405-91…	Name=dyadic_chr1:9128821-9128887,dyadic_chr1:9134588-9134674,dyadic_chr1:9129021-9130099,dyadic_chr1:9131618-9131877,dyadic_chr1:9132093-9132173,dyadic_chr1:9128297-9128435,dyadic_chr1:9128166-9128226,dyadic_chr1:9127882-9127983	Name=island:chr1:9128444:9129417	Name=shores:chr1:9126444:9128443,shores:chr1:9129418:9131417	Name=shelves:chr1:shores:chr1:9129418:9131417:9131418,shelves:chr1:9124444:9126443
chr1	9178700	9180100	.	Name=enh_chr1:9179444-9179513,enh_chr1:9179577-9179653,enh_chr1:9179830-9180108	Name=dyadic_chr1:9179676-9179729	.	.	Name=shelves:chr1:9178108:9180107
chr1	9185900	9186900	.	Name=enh_chr1:9186112-9186197,enh_chr1:9186730-9186816	.	.	.	Name=shelves:chr1:shores:chr1:9183769:9185768:9185769
chr1	9188100	9190500	Name=prom_chr1:9187440-9190503	.	.	.	.	.
chr1	9194100	9211800	.	Name=enh_chr1:9208410-9208465,enh_chr1:9203427-9203776,enh_chr1:9196282-9196332,enh_chr1:9209897-9210348,enh_chr1:9210421-9210526,enh_chr1:9206938-9207083,enh_chr1:9210566-9210667,enh_chr1:9203216-9203291,enh_chr1:9206420-9206480,enh_chr1:9195540-9195883,enh_chr1:9208123-9208334,enh_chr1:9200095-9200302,enh_chr1:9208494-9208591,enh_chr1:9202650-9202705,enh_chr1:9202294-9202601,enh_chr1:9210688-92…	Name=dyadic_chr1:9206081-9206164	Name=island:chr1:9198506:9198897	Name=shores:chr1:9198898:9200897,shores:chr1:9196506:9198505	Name=shelves:chr1:shores:chr1:9198898:9200897:9200898,shelves:chr1:9194506:9196505
chr1	9223400	9247500	Name=prom_chr1:9241145-9242724,prom_chr1:9242748-9243535	Name=enh_chr1:9245499-9245549,enh_chr1:9228881-9228946,enh_chr1:9227774-9227844,enh_chr1:9236612-9236846,enh_chr1:9240186-9240644,enh_chr1:9226678-9226823,enh_chr1:9244133-9244262,enh_chr1:9225197-9225272,enh_chr1:9224663-9224916,enh_chr1:9247230-9247365,enh_chr1:9232041-9232091,enh_chr1:9229784-9229927,enh_chr1:9226836-9226888,enh_chr1:9239704-9239754,enh_chr1:9234434-9234495,enh_chr1:9232799-92…	Name=dyadic_chr1:9243857-9243911,dyadic_chr1:9241039-9241122,dyadic_chr1:9243597-9243819,dyadic_chr1:9243943-9244100,dyadic_chr1:9240906-9240956	Name=island:chr1:9234342:9235393	Name=shores:chr1:9235394:9237393,shores:chr1:9232342:9234341	Name=shelves:chr1:shores:chr1:9235394:9237393:9237394,shelves:chr1:9230342:9232341
chr1	9252000	9267800	Name=prom_chr1:9258641-9258973,prom_chr1:9261162-9262239	Name=enh_chr1:9260505-9260922,enh_chr1:9252745-9253266,enh_chr1:9255838-9256056,enh_chr1:9267565-9267625,enh_chr1:9267105-9267474,enh_chr1:9259658-9259770,enh_chr1:9253325-9253622,enh_chr1:9256141-9257166,enh_chr1:9254235-9254311,enh_chr1:9252131-9252188,enh_chr1:9263494-9263683,enh_chr1:9253824-9253894,enh_chr1:9264580-9264665,enh_chr1:9266407-9266451,enh_chr1:9252599-9252665	Name=dyadic_chr1:9262689-9262909,dyadic_chr1:9257989-9258058,dyadic_chr1:9263331-9263375,dyadic_chr1:9263011-9263110,dyadic_chr1:9258261-9258314,dyadic_chr1:9263171-9263255,dyadic_chr1:9262398-9262675,dyadic_chr1:9258989-9259039,dyadic_chr1:9259053-9259313,dyadic_chr1:9261067-9261111,dyadic_chr1:9263734-9263920	Name=island:chr1:9264628:9264957,island:chr1:9264143:9264380	Name=shores:chr1:9264958:9266957,shores:chr1:9262143:9264142,shores:chr1:9264381:9266380,shores:chr1:9262628:9264627	Name=shelves:chr1:9260143:9262142,shelves:chr1:shores:chr1:9264958:9266957:9266958,shelves:chr1:shores:chr1:9264381:9266380:9266381,shelves:chr1:9260628:9262627
chr1	9269400	9271500	.	Name=enh_chr1:9271408-9271828,enh_chr1:9271102-9271182,enh_chr1:9270824-9271091	.	.	.	.
chr1	9285400	9302300	Name=prom_chr1:9294105-9295610	Name=enh_chr1:9293827-9293982,enh_chr1:9291518-9291615,enh_chr1:9296982-9297130,enh_chr1:9301060-9301219,enh_chr1:9296805-9296891,enh_chr1:9296450-9296525,enh_chr1:9291058-9291141,enh_chr1:9293079-9293798,enh_chr1:9285549-9285750,enh_chr1:9289773-9289890,enh_chr1:9299344-9299538,enh_chr1:9291687-9292357,enh_chr1:9286816-9286860,enh_chr1:9297818-9298016,enh_chr1:9288625-9289066,enh_chr1:9301495-93…	Name=dyadic_chr1:9295723-9295782,dyadic_chr1:9295900-9295985	Name=island:chr1:9292330:9293834	Name=shores:chr1:9293835:9295834,shores:chr1:9290330:9292329	Name=shelves:chr1:9288330:9290329,shelves:chr1:shores:chr1:9293835:9295834:9295835
chr1	9326200	9329500	.	Name=enh_chr1:9329261-9329537,enh_chr1:9327140-9327572,enh_chr1:9327622-9327704,enh_chr1:9326391-9326469,enh_chr1:9326071-9326318,enh_chr1:9326648-9326941,enh_chr1:9326960-9327024,enh_chr1:9328728-9328986	.	.	.	.
chr1	9333100	9365500	Name=prom_chr1:9351873-9353459	Name=enh_chr1:9338312-9338463,enh_chr1:9342701-9342872,enh_chr1:9349486-9349628,enh_chr1:9362024-9362080,enh_chr1:9360766-9360874,enh_chr1:9344287-9344390,enh_chr1:9357412-9357577,enh_chr1:9362861-9363546,enh_chr1:9340186-9340257,enh_chr1:9338915-9338965,enh_chr1:9364146-9364401,enh_chr1:9360926-9361014,enh_chr1:9338560-9338691,enh_chr1:9335365-9336226,enh_chr1:9363892-9363943,enh_chr1:9342554-93…	Name=dyadic_chr1:9353488-9355748,dyadic_chr1:9338183-9338293,dyadic_chr1:9338032-9338131	Name=island:chr1:9356067:9356345	Name=shores:chr1:9365448:9367447,shores:chr1:9354067:9356066,shores:chr1:9356346:9358345	Name=shelves:chr1:shores:chr1:9356346:9358345:9358346,shelves:chr1:9363448:9365447,shelves:chr1:9352067:9354066
chr1	9380700	9381000	.	Name=enh_chr1:9380928-9381869,enh_chr1:9380675-9380896	.	.	.	.
chr1	9421200	9424200	.	Name=enh_chr1:9422224-9422281,enh_chr1:9422480-9422669,enh_chr1:9422033-9422191,enh_chr1:9422798-9422936,enh_chr1:9421761-9422013,enh_chr1:9421397-9421447,enh_chr1:9423081-9423592,enh_chr1:9422679-9422794	.	.	.	.
chr1	9466200	9474500	.	Name=enh_chr1:9471869-9472051,enh_chr1:9470770-9471381,enh_chr1:9470427-9470503,enh_chr1:9467204-9467305,enh_chr1:9467810-9467890,enh_chr1:9466246-9466721,enh_chr1:9472584-9474322	.	.	.	.
chr1	9484900	9491400	Name=prom_chr1:9488327-9489992	Name=enh_chr1:9485636-9485705,enh_chr1:9490015-9490144,enh_chr1:9485337-9485411,enh_chr1:9485840-9485956,enh_chr1:9485172-9485216,enh_chr1:9487750-9487858,enh_chr1:9485741-9485834,enh_chr1:9485068-9485170,enh_chr1:9487606-9487675	Name=dyadic_chr1:9486406-9486691	.	.	Name=shelves:chr1:9491320:9493319
chr1	9504300	9504500	.	Name=enh_chr1:9503951-9504515	.	.	.	.
chr1	9538500	9557000	Name=prom_chr1:9556171-9556236	Name=enh_chr1:9552350-9552493,enh_chr1:9551900-9551950,enh_chr1:9545431-9545637,enh_chr1:9541172-9541356,enh_chr1:9546869-9547208,enh_chr1:9552106-9552327,enh_chr1:9542229-9542349,enh_chr1:9541369-9541453,enh_chr1:9546469-9546592,enh_chr1:9541740-9541832,enh_chr1:9544992-9545036,enh_chr1:9550724-9550983,enh_chr1:9546594-9546755,enh_chr1:9542930-9543693,enh_chr1:9550586-9550704,enh_chr1:9546368-95…	Name=dyadic_chr1:9555058-9555906	Name=island:chr1:9539291:9540385	Name=shores:chr1:9540386:9542385,shores:chr1:9537291:9539290	Name=shelves:chr1:shores:chr1:9540386:9542385:9542386
chr1	9593100	9608700	Name=prom_chr1:9599783-9600664,prom_chr1:9598865-9599717	Name=enh_chr1:9598724-9598783,enh_chr1:9607055-9607227,enh_chr1:9601624-9601900,enh_chr1:9593276-9593347,enh_chr1:9597759-9597827,enh_chr1:9592817-9593259,enh_chr1:9601181-9601284,enh_chr1:9606803-9606957,enh_chr1:9593376-9593478,enh_chr1:9597903-9598453,enh_chr1:9602951-9603001,enh_chr1:9598550-9598633,enh_chr1:9602345-9602832,enh_chr1:9601491-9601610	Name=dyadic_chr1:9600787-9600839,dyadic_chr1:9600981-9601173,dyadic_chr1:9600871-9600924,dyadic_chr1:9600684-9600737	.	Name=shores:chr1:9608559:9610558	Name=shelves:chr1:9606559:9608558,shelves:chr1:shores:chr1:9589460:9591459:9591460
chr1	9613900	9614100	.	Name=enh_chr1:9614039-9614168,enh_chr1:9613840-9613939	.	.	.	Name=shelves:chr1:shores:chr1:9610811:9612810:9612811
chr1	9618600	9623500	.	Name=enh_chr1:9621374-9621959,enh_chr1:9619591-9619697,enh_chr1:9618460-9618699,enh_chr1:9619366-9619497,enh_chr1:9620942-9620998,enh_chr1:9619956-9620047,enh_chr1:9620737-9620844,enh_chr1:9618800-9619322	.	.	.	Name=shelves:chr1:9623067:9625066
chr1	9642500	9657300	Name=prom_chr1:9648330-9649138,prom_chr1:9649195-9650501	Name=enh_chr1:9643427-9643741,enh_chr1:9657199-9657322,enh_chr1:9655018-9655072,enh_chr1:9647530-9647630,enh_chr1:9656262-9656366,enh_chr1:9651686-9652130,enh_chr1:9654970-9655010,enh_chr1:9650887-9651063,enh_chr1:9647077-9647131,enh_chr1:9652386-9652540,enh_chr1:9654540-9654646,enh_chr1:9652253-9652317,enh_chr1:9656420-9656914,enh_chr1:9655686-9655757,enh_chr1:9656169-9656250,enh_chr1:9655909-96…	.	Name=island:chr1:9651674:9652943	Name=shores:chr1:9649674:9651673,shores:chr1:9652944:9654943	Name=shelves:chr1:9647674:9649673,shelves:chr1:shores:chr1:9652944:9654943:9654944
chr1	9659100	9664900	.	Name=enh_chr1:9664498-9664578,enh_chr1:9664080-9664417	.	.	.	.
chr1	9678200	9729800	Name=prom_chr1:9711480-9713018,prom_chr1:9713030-9713237	Name=enh_chr1:9722565-9722615,enh_chr1:9719767-9719927,enh_chr1:9701318-9701378,enh_chr1:9708070-9708120,enh_chr1:9704122-9704247,enh_chr1:9703356-9703412,enh_chr1:9719042-9719105,enh_chr1:9725342-9725409,enh_chr1:9703635-9703675,enh_chr1:9700967-9701017,enh_chr1:9718895-9718945,enh_chr1:9718340-9718606,enh_chr1:9717156-9717294,enh_chr1:9708270-9708564,enh_chr1:9692848-9692907,enh_chr1:9707832-97…	Name=dyadic_chr1:9691274-9691454,dyadic_chr1:9689549-9691021,dyadic_chr1:9686784-9687968,dyadic_chr1:9714950-9715021,dyadic_chr1:9691867-9691930,dyadic_chr1:9688372-9689059,dyadic_chr1:9691047-9691253,dyadic_chr1:9688203-9688253,dyadic_chr1:9713293-9714852,dyadic_chr1:9689060-9689512,dyadic_chr1:9687989-9688104,dyadic_chr1:9715123-9715733,dyadic_chr1:9715908-9715958	Name=island:chr1:9689237:9690170,island:chr1:9715650:9715939	Name=shores:chr1:9729100:9731099,shores:chr1:9728234:9730233,shores:chr1:9690171:9692170,shores:chr1:9713650:9715649,shores:chr1:9687237:9689236,shores:chr1:9715940:9717939	Name=shelves:chr1:9726234:9728233,shelves:chr1:9685237:9687236,shelves:chr1:9711650:9713649,shelves:chr1:shores:chr1:9715940:9717939:9717940,shelves:chr1:9727100:9729099,shelves:chr1:shores:chr1:9690171:9692170:9692171
chr1	9731900	9733900	.	Name=enh_chr1:9731966-9732006	.	.	Name=shores:chr1:9730647:9732646,shores:chr1:9731429:9733428	Name=shelves:chr1:shores:chr1:9730647:9732646:9732647,shelves:chr1:shores:chr1:9731429:9733428:9733429
chr1	9734500	9737300	.	Name=enh_chr1:9737022-9737062,enh_chr1:9735470-9735520,enh_chr1:9735569-9735669,enh_chr1:9737169-9737308,enh_chr1:9736607-9736695	.	.	.	Name=shelves:chr1:shores:chr1:9730647:9732646:9732647,shelves:chr1:shores:chr1:9731429:9733428:9733429
chr1	9745900	9751400	Name=prom_chr1:9749006-9749826,prom_chr1:9749988-9750556,prom_chr1:9746794-9748742	Name=enh_chr1:9750817-9751049,enh_chr1:9746027-9746244,enh_chr1:9751219-9751399,enh_chr1:9746332-9746389,enh_chr1:9746545-9746585,enh_chr1:9745751-9746012,enh_chr1:9751133-9751197	Name=dyadic_chr1:9750588-9750804,dyadic_chr1:9748880-9748949	.	.	.
chr1	9764400	9767600	.	Name=enh_chr1:9765755-9765795,enh_chr1:9764844-9765221,enh_chr1:9765814-9765993,enh_chr1:9765535-9765696	.	.	Name=shores:chr1:9762760:9764759	Name=shelves:chr1:shores:chr1:9762760:9764759:9764760
chr1	9788500	9788800	.	.	Name=dyadic_chr1:9788176-9789458	.	.	.
chr1	9790600	9790800	.	Name=enh_chr1:9790584-9790923	.	.	.	.
chr1	9819700	9821000	.	Name=enh_chr1:9820411-9820465,enh_chr1:9820957-9821276,enh_chr1:9820719-9820774,enh_chr1:9819607-9819886,enh_chr1:9819896-9820241	.	.	Name=shores:chr1:9820953:9822952	Name=shelves:chr1:9818953:9820952
chr1	9843900	9852400	.	Name=enh_chr1:9847839-9848032,enh_chr1:9852336-9852957,enh_chr1:9846748-9846837,enh_chr1:9844315-9844433,enh_chr1:9852188-9852238,enh_chr1:9847038-9847170,enh_chr1:9848980-9849099,enh_chr1:9844471-9845040,enh_chr1:9845461-9845742,enh_chr1:9848867-9848935,enh_chr1:9847232-9847475,enh_chr1:9847618-9847658,enh_chr1:9848183-9848237	.	.	.	.
chr1	9881800	9887900	Name=prom_chr1:9882896-9884891	Name=enh_chr1:9887029-9887079,enh_chr1:9887295-9887345,enh_chr1:9884909-9886221,enh_chr1:9887525-9887640,enh_chr1:9886799-9886893,enh_chr1:9886553-9886645,enh_chr1:9886670-9886772,enh_chr1:9887659-9887911,enh_chr1:9886226-9886406,enh_chr1:9881867-9882125	Name=dyadic_chr1:9882278-9882543,dyadic_chr1:9882672-9882778	.	.	.
chr1	9908600	9916300	.	Name=enh_chr1:9913492-9913573,enh_chr1:9912352-9912450,enh_chr1:9915832-9915946,enh_chr1:9908584-9908707,enh_chr1:9908796-9908865,enh_chr1:9913264-9913324,enh_chr1:9912513-9912833,enh_chr1:9912846-9912944,enh_chr1:9913092-9913178	Name=dyadic_chr1:9909765-9911026,dyadic_chr1:9911064-9911205,dyadic_chr1:9909218-9909268,dyadic_chr1:9909325-9909375	Name=island:chr1:9909787:9910631	Name=shores:chr1:9910632:9912631,shores:chr1:9907787:9909786	Name=shelves:chr1:shores:chr1:9910632:9912631:9912632
chr1	9948600	9954300	.	Name=enh_chr1:9949041-9949317,enh_chr1:9951902-9952002,enh_chr1:9950176-9951650,enh_chr1:9948901-9949035,enh_chr1:9950054-9950129,enh_chr1:9952529-9953839,enh_chr1:9952416-9952466,enh_chr1:9954269-9954463	.	.	.	.
chr1	9960400	9961700	.	Name=enh_chr1:9960370-9961045,enh_chr1:9961282-9962167	.	.	.	.
chr1	9967800	9973100	Name=prom_chr1:9968948-9971461	Name=enh_chr1:9972413-9972600,enh_chr1:9968876-9968922,enh_chr1:9972988-9973028,enh_chr1:9972744-9972824,enh_chr1:9972856-9972906,enh_chr1:9971609-9971675,enh_chr1:9972307-9972383	.	.	.	.
chr1	10001300	10019200	Name=prom_chr1:10002469-10004062	Name=enh_chr1:10017896-10017946,enh_chr1:10006406-10006485,enh_chr1:10019026-10019148,enh_chr1:10012900-10012950,enh_chr1:10004403-10004555,enh_chr1:10010982-10011509,enh_chr1:10010413-10010910,enh_chr1:10012518-10012574,enh_chr1:10004656-10004728,enh_chr1:10011577-10011656	Name=dyadic_chr1:10002354-10002444,dyadic_chr1:10002241-10002293	.	.	Name=shelves:chr1:shores:chr1:9998051:10000050:10000051
chr1	10049700	10097000	Name=prom_chr1:10056964-10057709,prom_chr1:10058040-10058177,prom_chr1:10094386-10094977,prom_chr1:10058996-10059155,prom_chr1:10092227-10094050,prom_chr1:10057868-10057974,prom_chr1:10058354-10058421,prom_chr1:10059791-10059852	Name=enh_chr1:10082087-10082155,enh_chr1:10080882-10080960,enh_chr1:10071529-10071698,enh_chr1:10087592-10087647,enh_chr1:10087982-10088115,enh_chr1:10061714-10061815,enh_chr1:10050028-10050078,enh_chr1:10092078-10092128,enh_chr1:10076193-10076244,enh_chr1:10090584-10090833,enh_chr1:10079737-10079863,enh_chr1:10056451-10056589,enh_chr1:10074750-10074800,enh_chr1:10053802-10053852,enh_chr1:1008227…	Name=dyadic_chr1:10056815-10056933,dyadic_chr1:10051571-10051621,dyadic_chr1:10058536-10058586,dyadic_chr1:10051696-10051746,dyadic_chr1:10089282-10089440,dyadic_chr1:10051018-10051312,dyadic_chr1:10089588-10089662	.	.	.
chr1	10122000	10129600	.	Name=enh_chr1:10126145-10126247,enh_chr1:10129063-10129295,enh_chr1:10125229-10125751,enh_chr1:10124623-10124773,enh_chr1:10126605-10126716,enh_chr1:10123909-10124541,enh_chr1:10127670-10127812,enh_chr1:10126798-10127520,enh_chr1:10128800-10129011,enh_chr1:10123605-10123747	.	.	.	.
chr1	10133200	10151000	.	Name=enh_chr1:10150330-10150380,enh_chr1:10142953-10143013,enh_chr1:10143223-10143444,enh_chr1:10138632-10138856,enh_chr1:10137875-10137962,enh_chr1:10145174-10145616,enh_chr1:10143063-10143181,enh_chr1:10133577-10133627,enh_chr1:10139928-10140175,enh_chr1:10137510-10137764,enh_chr1:10133258-10133343,enh_chr1:10150213-10150309,enh_chr1:10134028-10135416,enh_chr1:10144476-10144564,enh_chr1:1013926…	.	.	.	.
chr1	10268400	10284400	Name=prom_chr1:10269694-10272466	Name=enh_chr1:10274078-10274172,enh_chr1:10273485-10273639,enh_chr1:10269337-10269397,enh_chr1:10276151-10276414,enh_chr1:10281412-10281525,enh_chr1:10273131-10273171,enh_chr1:10277633-10277673,enh_chr1:10280856-10280900,enh_chr1:10276948-10276998,enh_chr1:10278041-10278565,enh_chr1:10275996-10276049,enh_chr1:10280343-10280393,enh_chr1:10278726-10278780,enh_chr1:10282231-10282488,enh_chr1:1028410…	Name=dyadic_chr1:10269424-10269606,dyadic_chr1:10268674-10268986,dyadic_chr1:10272492-10272683	.	.	.
chr1	10388700	10398400	.	Name=enh_chr1:10397111-10397551,enh_chr1:10397694-10397884,enh_chr1:10398197-10398383	.	.	Name=shores:chr1:10396491:10398490	Name=shelves:chr1:10394491:10396490
chr1	10436200	10441200	.	Name=enh_chr1:10440781-10440953,enh_chr1:10439320-10439412,enh_chr1:10438302-10438455,enh_chr1:10437363-10437779,enh_chr1:10438521-10438871,enh_chr1:10437990-10438245	Name=dyadic_chr1:10437846-10437936,dyadic_chr1:10441065-10441244,dyadic_chr1:10439153-10439213	.	.	.
chr1	10444600	10451600	.	Name=enh_chr1:10445609-10445821,enh_chr1:10445273-10445495,enh_chr1:10449463-10449642,enh_chr1:10447643-10448688,enh_chr1:10448740-10448862,enh_chr1:10446415-10446477,enh_chr1:10446913-10447129,enh_chr1:10445890-10445998	Name=dyadic_chr1:10449775-10449868	.	.	.
chr1	10456600	10461400	Name=prom_chr1:10458297-10460253	Name=enh_chr1:10460960-10461020	Name=dyadic_chr1:10460353-10460492,dyadic_chr1:10457524-10457584,dyadic_chr1:10460585-10460857	.	.	.
chr1	10474200	10477800	.	Name=enh_chr1:10476702-10477045,enh_chr1:10474235-10474297,enh_chr1:10475199-10475769,enh_chr1:10474710-10474837	.	Name=island:chr1:10474861:10475115	Name=shores:chr1:10472861:10474860,shores:chr1:10475116:10477115,shores:chr1:10472744:10474743	Name=shelves:chr1:shores:chr1:10475116:10477115:10477116,shelves:chr1:shores:chr1:10472744:10474743:10474744
chr1	10487000	10494300	Name=prom_chr1:10489853-10491533	Name=enh_chr1:10486929-10487013,enh_chr1:10492950-10493169,enh_chr1:10488828-10488892,enh_chr1:10487983-10488573,enh_chr1:10488960-10489305,enh_chr1:10489384-10489536,enh_chr1:10493354-10493764,enh_chr1:10487694-10487769,enh_chr1:10487336-10487449,enh_chr1:10487176-10487233	.	.	.	.
chr1	10518800	10556300	Name=prom_chr1:10534700-10536283,prom_chr1:10531794-10533014	Name=enh_chr1:10553319-10553406,enh_chr1:10533766-10533814,enh_chr1:10529452-10529509,enh_chr1:10550182-10550774,enh_chr1:10537597-10537647,enh_chr1:10527939-10528039,enh_chr1:10543842-10543908,enh_chr1:10533390-10533509,enh_chr1:10552909-10552959,enh_chr1:10539312-10539371,enh_chr1:10540477-10540527,enh_chr1:10518916-10518966,enh_chr1:10533589-10533689,enh_chr1:10523321-10523403,enh_chr1:1052305…	Name=dyadic_chr1:10533015-10533188,dyadic_chr1:10531758-10531789,dyadic_chr1:10550990-10551040,dyadic_chr1:10554645-10556486,dyadic_chr1:10550802-10550871,dyadic_chr1:10549545-10549618,dyadic_chr1:10544645-10544951,dyadic_chr1:10531616-10531718	.	.	.
chr1	10567400	10568800	.	Name=enh_chr1:10568520-10569100,enh_chr1:10567450-10567947,enh_chr1:10568239-10568279,enh_chr1:10568313-10568371,enh_chr1:10567346-10567436,enh_chr1:10568025-10568173	.	.	.	.
chr1	10590000	10590800	.	Name=enh_chr1:10590137-10590321,enh_chr1:10589867-10590125,enh_chr1:10590382-10591566	.	.	.	.
chr1	10648800	10653300	.	Name=enh_chr1:10648791-10648841,enh_chr1:10651801-10651879,enh_chr1:10652230-10652294,enh_chr1:10651584-10651727,enh_chr1:10649168-10649460,enh_chr1:10652936-10653101,enh_chr1:10652507-10652564,enh_chr1:10651112-10651377	Name=dyadic_chr1:10650901-10650983	.	Name=shores:chr1:10648084:10650083,shores:chr1:10652344:10654343,shores:chr1:10651781:10653780	Name=shelves:chr1:10650344:10652343,shelves:chr1:shores:chr1:10648084:10650083:10650084,shelves:chr1:10649781:10651780
chr1	10695600	10696000	.	Name=enh_chr1:10695242-10696319	.	.	Name=shores:chr1:10695834:10697833,shores:chr1:10695465:10697464	Name=shelves:chr1:10693834:10695833
chr1	10697200	10699500	Name=prom_chr1:10699129-10699276,prom_chr1:10698617-10698657,prom_chr1:10698813-10698918,prom_chr1:10698725-10698803,prom_chr1:10698304-10698417,prom_chr1:10698970-10699106,prom_chr1:10699370-10699884,prom_chr1:10698437-10698582	Name=enh_chr1:10697986-10698172,enh_chr1:10697616-10697691,enh_chr1:10697724-10697823	Name=dyadic_chr1:10698205-10698252	Name=island:chr1:10697834:10698195	Name=shores:chr1:10695834:10697833,shores:chr1:10698196:10700195,shores:chr1:10695465:10697464	Name=shelves:chr1:shores:chr1:10695465:10697464:10697465
chr1	10700200	10700500	.	Name=enh_chr1:10699890-10700675	.	.	.	Name=shelves:chr1:10700392:10702391,shelves:chr1:shores:chr1:10698196:10700195:10700196
chr1	10749800	10757200	Name=prom_chr1:10753063-10755583,prom_chr1:10755595-10755720	Name=enh_chr1:10750070-10750120,enh_chr1:10751743-10752143,enh_chr1:10755984-10756164,enh_chr1:10756221-10756514,enh_chr1:10749876-10749979,enh_chr1:10752162-10752946,enh_chr1:10751030-10751093,enh_chr1:10751516-10751566,enh_chr1:10755770-10755982,enh_chr1:10750183-10750298,enh_chr1:10756757-10756836,enh_chr1:10750826-10750879,enh_chr1:10756933-10757364,enh_chr1:10750626-10750800	.	.	.	.
chr1	10812300	10813500	.	Name=enh_chr1:10813355-10813635	.	.	.	.
chr1	10814900	10819100	.	Name=enh_chr1:10814749-10814908,enh_chr1:10816712-10816752,enh_chr1:10815506-10815546,enh_chr1:10815932-10816694,enh_chr1:10818151-10818222,enh_chr1:10817277-10817355,enh_chr1:10817022-10817229,enh_chr1:10815686-10815788,enh_chr1:10815827-10815892	.	.	.	.
chr1	10849900	10857700	Name=prom_chr1:10853273-10854934,prom_chr1:10855045-10856079,prom_chr1:10856176-10857243	Name=enh_chr1:10852213-10852311,enh_chr1:10851549-10852067,enh_chr1:10850686-10850736,enh_chr1:10850290-10850620,enh_chr1:10852930-10853048,enh_chr1:10851264-10851420,enh_chr1:10850779-10850908,enh_chr1:10852079-10852127,enh_chr1:10852351-10852653,enh_chr1:10849804-10850151	.	.	.	.
chr1	10940900	10966900	Name=prom_chr1:10948685-10948795,prom_chr1:10948393-10948628,prom_chr1:10948822-10949119	Name=enh_chr1:10958869-10958919,enh_chr1:10958451-10958721,enh_chr1:10962350-10962438,enh_chr1:10952356-10952424,enh_chr1:10963536-10963576,enh_chr1:10958747-10958830,enh_chr1:10964714-10964877,enh_chr1:10966238-10966278,enh_chr1:10950346-10950564,enh_chr1:10965961-10966078,enh_chr1:10959894-10960440,enh_chr1:10952157-10952217,enh_chr1:10952226-10952308,enh_chr1:10953366-10953419,enh_chr1:1095057…	Name=dyadic_chr1:10949389-10949740,dyadic_chr1:10949149-10949215	.	.	.
chr1	10975400	10975500	.	.	.	.	.	.
chr1	10976700	10992600	.	Name=enh_chr1:10978770-10978912,enh_chr1:10982503-10982624,enh_chr1:10977611-10977709,enh_chr1:10992276-10992531,enh_chr1:10977316-10977396,enh_chr1:10982793-10983107,enh_chr1:10992090-10992263,enh_chr1:10991411-10991461,enh_chr1:10977925-10978495,enh_chr1:10983185-10983481,enh_chr1:10976820-10976944	Name=dyadic_chr1:10980050-10980531	.	.	.
chr1	10997600	11010600	.	Name=enh_chr1:11009655-11009705,enh_chr1:11002624-11002713,enh_chr1:11001798-11001851,enh_chr1:11002943-11003067,enh_chr1:11010467-11010581,enh_chr1:10998942-10999006,enh_chr1:11003618-11003689,enh_chr1:10999318-10999396,enh_chr1:11000898-11001137,enh_chr1:10998607-10998647,enh_chr1:10998692-10998750,enh_chr1:10997093-10997837,enh_chr1:11009717-11009796,enh_chr1:11000790-11000852,enh_chr1:1099788…	Name=dyadic_chr1:11004047-11004852,dyadic_chr1:11000091-11000458,dyadic_chr1:10999860-10999948	.	Name=shores:chr1:11010340:11012339	Name=shelves:chr1:11008340:11010339
chr1	11020200	11022900	.	Name=enh_chr1:11022579-11022805,enh_chr1:11020804-11020883,enh_chr1:11020906-11021656,enh_chr1:11020424-11020794	.	.	.	.
chr1	11040300	11041400	.	Name=enh_chr1:11040135-11040767,enh_chr1:11040803-11041300	.	.	.	.
chr1	11071000	11073800	Name=prom_chr1:11071817-11073596	Name=enh_chr1:11071627-11071687,enh_chr1:11071136-11071217	Name=dyadic_chr1:11073668-11073751,dyadic_chr1:11071488-11071528	.	.	.
chr1	11093900	11123200	Name=prom_chr1:11119477-11121337,prom_chr1:11119301-11119434,prom_chr1:11105580-11106008	Name=enh_chr1:11123108-11123308,enh_chr1:11114678-11114953,enh_chr1:11118188-11118259,enh_chr1:11113856-11114242,enh_chr1:11111998-11112147,enh_chr1:11106649-11106767,enh_chr1:11115243-11115557,enh_chr1:11114965-11115019,enh_chr1:11117641-11117727,enh_chr1:11107382-11107432,enh_chr1:11106396-11106466,enh_chr1:11097612-11098252,enh_chr1:11115752-11115893,enh_chr1:11115073-11115146,enh_chr1:1111675…	Name=dyadic_chr1:11119242-11119290,dyadic_chr1:11118663-11118889,dyadic_chr1:11119100-11119189	Name=island:chr1:11099330:11100079	Name=shores:chr1:11097330:11099329,shores:chr1:11100080:11102079	Name=shelves:chr1:11095330:11097329,shelves:chr1:shores:chr1:11100080:11102079:11102080
chr1	11130900	11133000	.	Name=enh_chr1:11132061-11132275,enh_chr1:11132771-11132921,enh_chr1:11132446-11132500,enh_chr1:11132638-11132717	.	.	.	.
chr1	11137700	11138900	.	Name=enh_chr1:11138769-11139095	.	.	.	.
chr1	11151000	11160400	Name=prom_chr1:11159238-11160440	.	Name=dyadic_chr1:11158953-11159014	.	.	.
chr1	11297300	11297600	.	Name=enh_chr1:11297422-11297675,enh_chr1:11296859-11297358	.	.	.	.
chr1	11315200	11324800	Name=prom_chr1:11323248-11323374,prom_chr1:11322073-11323187	Name=enh_chr1:11317152-11317225	Name=dyadic_chr1:11323425-11323541,dyadic_chr1:11321750-11321876,dyadic_chr1:11321884-11321957	.	.	.
chr1	11330300	11338300	Name=prom_chr1:11332540-11334268	Name=enh_chr1:11331728-11331917,enh_chr1:11334734-11334788,enh_chr1:11336325-11336375,enh_chr1:11331978-11332042,enh_chr1:11332418-11332474,enh_chr1:11336399-11336439	.	.	.	.
chr1	11350900	11355300	.	Name=enh_chr1:11353484-11353541,enh_chr1:11352611-11352697,enh_chr1:11353395-11353457,enh_chr1:11351792-11351858,enh_chr1:11351350-11351410,enh_chr1:11351891-11351971,enh_chr1:11355207-11355265,enh_chr1:11353023-11353136,enh_chr1:11354012-11354179,enh_chr1:11352799-11353012	.	.	.	.
chr1	11441800	11444300	.	Name=enh_chr1:11443705-11444695,enh_chr1:11442449-11442489,enh_chr1:11442341-11442431	.	.	.	.
chr1	11518900	11541100	Name=prom_chr1:11540209-11540544,prom_chr1:11538579-11540137,prom_chr1:11540610-11540697	Name=enh_chr1:11529765-11529877,enh_chr1:11518863-11519300,enh_chr1:11521552-11522073,enh_chr1:11529237-11529395,enh_chr1:11522074-11522124,enh_chr1:11523364-11523546,enh_chr1:11522608-11522806,enh_chr1:11533804-11533933,enh_chr1:11531849-11531899,enh_chr1:11534768-11534873,enh_chr1:11537561-11537615,enh_chr1:11537841-11537951,enh_chr1:11532879-11533078,enh_chr1:11522169-11522243,enh_chr1:1153584…	Name=dyadic_chr1:11534936-11535491	Name=island:chr1:11529781:11529987,island:chr1:11536325:11536565	Name=shores:chr1:11536566:11538565,shores:chr1:11527781:11529780,shores:chr1:11534325:11536324,shores:chr1:11529988:11531987	Name=shelves:chr1:shores:chr1:11536566:11538565:11538566,shelves:chr1:shores:chr1:11529988:11531987:11531988,shelves:chr1:11532325:11534324,shelves:chr1:11525781:11527780
chr1	11605700	11619400	.	Name=enh_chr1:11618595-11619127,enh_chr1:11606205-11606285,enh_chr1:11611098-11611234,enh_chr1:11618445-11618594,enh_chr1:11606012-11606074,enh_chr1:11617510-11617710,enh_chr1:11614626-11614940,enh_chr1:11613865-11613915	Name=dyadic_chr1:11619241-11619538	.	.	.
chr1	11629100	11631700	.	Name=enh_chr1:11630440-11630490,enh_chr1:11629640-11629940	Name=dyadic_chr1:11631144-11631362,dyadic_chr1:11630978-11631028	.	.	.
chr1	11652600	11654700	.	Name=enh_chr1:11654632-11654652,enh_chr1:11654327-11654619,enh_chr1:11654077-11654160	.	Name=island:chr1:11654160:11655249	Name=shores:chr1:11652160:11654159,shores:chr1:11650732:11652731	Name=shelves:chr1:shores:chr1:11649221:11651220:11651221,shelves:chr1:shores:chr1:11650732:11652731:11652732
chr1	11687600	11707200	.	Name=enh_chr1:11691022-11691119,enh_chr1:11706322-11706429,enh_chr1:11698282-11698431,enh_chr1:11694960-11695088,enh_chr1:11702194-11702335,enh_chr1:11705824-11706133,enh_chr1:11694574-11694946,enh_chr1:11689451-11690101,enh_chr1:11702427-11702785,enh_chr1:11700720-11700825,enh_chr1:11706914-11706969	.	Name=island:chr1:11690644:11692594	Name=shores:chr1:11692595:11694594,shores:chr1:11688644:11690643	Name=shelves:chr1:shores:chr1:11692595:11694594:11694595,shelves:chr1:11686644:11688643
chr1	11708600	11719400	Name=prom_chr1:11715314-11715552,prom_chr1:11713171-11713875,prom_chr1:11713928-11715247	Name=enh_chr1:11708768-11709407,enh_chr1:11711384-11711438,enh_chr1:11709702-11709790,enh_chr1:11711496-11711546,enh_chr1:11717882-11717982,enh_chr1:11711778-11711828,enh_chr1:11716285-11716325,enh_chr1:11718058-11718103,enh_chr1:11712097-11712147,enh_chr1:11711294-11711367,enh_chr1:11709418-11709535	Name=dyadic_chr1:11709851-11711154,dyadic_chr1:11715563-11715842,dyadic_chr1:11708493-11708640,dyadic_chr1:11712561-11712624,dyadic_chr1:11715980-11716192,dyadic_chr1:11715868-11715923,dyadic_chr1:11712699-11712757	.	Name=shores:chr1:11717509:11719508	Name=shelves:chr1:11715509:11717508
chr1	11722800	11723000	.	Name=enh_chr1:11722838-11722988	.	.	.	Name=shelves:chr1:shores:chr1:11719960:11721959:11721960
chr1	11723300	11761500	Name=prom_chr1:11724625-11725126,prom_chr1:11750503-11752419,prom_chr1:11740378-11742062,prom_chr1:11749630-11749745,prom_chr1:11723935-11724611	Name=enh_chr1:11760639-11762777,enh_chr1:11734675-11734716,enh_chr1:11728618-11728727,enh_chr1:11745397-11745492,enh_chr1:11736527-11736731,enh_chr1:11726178-11726228,enh_chr1:11755883-11755933,enh_chr1:11725204-11725256,enh_chr1:11747615-11747709,enh_chr1:11726790-11726917,enh_chr1:11731533-11731860,enh_chr1:11744769-11744836,enh_chr1:11723729-11723794,enh_chr1:11760352-11760597,enh_chr1:1173360…	Name=dyadic_chr1:11750404-11750454,dyadic_chr1:11752474-11753010,dyadic_chr1:11753098-11753713,dyadic_chr1:11750226-11750276	Name=island:chr1:11735918:11736206	Name=shores:chr1:11760082:11762081,shores:chr1:11736207:11738206,shores:chr1:11733918:11735917	Name=shelves:chr1:11758082:11760081,shelves:chr1:shores:chr1:11719960:11721959:11721960,shelves:chr1:shores:chr1:11736207:11738206:11738207,shelves:chr1:11731918:11733917
chr1	11761600	11774000	.	Name=enh_chr1:11760639-11762777,enh_chr1:11765774-11765903,enh_chr1:11767293-11767613,enh_chr1:11765491-11765578,enh_chr1:11763744-11763887,enh_chr1:11769127-11769239,enh_chr1:11768730-11768922,enh_chr1:11771659-11771709,enh_chr1:11768099-11768407,enh_chr1:11764164-11764599,enh_chr1:11771217-11771434,enh_chr1:11764033-11764118,enh_chr1:11771512-11771584,enh_chr1:11765133-11765173,enh_chr1:1176678…	.	Name=island:chr1:11762082:11762306	Name=shores:chr1:11762307:11764306,shores:chr1:11760082:11762081	Name=shelves:chr1:shores:chr1:11762307:11764306:11764307
chr1	11777900	11803400	Name=prom_chr1:11795591-11798039	Name=enh_chr1:11789516-11789711,enh_chr1:11787564-11787616,enh_chr1:11788882-11789000,enh_chr1:11802307-11802414,enh_chr1:11789718-11790058,enh_chr1:11778837-11779000,enh_chr1:11800326-11800380,enh_chr1:11780962-11781034,enh_chr1:11801855-11801905,enh_chr1:11798295-11798381,enh_chr1:11802037-11802215,enh_chr1:11800495-11800556,enh_chr1:11781522-11781604,enh_chr1:11786591-11786641,enh_chr1:1179536…	Name=dyadic_chr1:11782576-11782638,dyadic_chr1:11779228-11780305,dyadic_chr1:11791524-11792364	.	.	Name=shelves:chr1:11801405:11803404
chr1	11818600	11824000	.	Name=enh_chr1:11822681-11823002	Name=dyadic_chr1:11821696-11821779,dyadic_chr1:11822578-11822645,dyadic_chr1:11822081-11822516	.	.	.
chr1	11843800	11851600	.	Name=enh_chr1:11850321-11851442,enh_chr1:11849303-11849745,enh_chr1:11847219-11847965,enh_chr1:11844696-11844804,enh_chr1:11851478-11851738,enh_chr1:11846770-11847208,enh_chr1:11844479-11844531,enh_chr1:11844300-11844370,enh_chr1:11844583-11844653,enh_chr1:11846304-11846415,enh_chr1:11849222-11849272,enh_chr1:11847998-11848864,enh_chr1:11849763-11850278,enh_chr1:11848963-11849180,enh_chr1:1184598…	Name=dyadic_chr1:11844840-11845838	.	.	.
chr1	11857900	11868700	Name=prom_chr1:11862034-11862095,prom_chr1:11864535-11867082	Name=enh_chr1:11868133-11868248,enh_chr1:11857866-11858189,enh_chr1:11861241-11861360,enh_chr1:11868348-11868426,enh_chr1:11861688-11861803,enh_chr1:11860915-11861082,enh_chr1:11858496-11858823,enh_chr1:11860644-11860699,enh_chr1:11861521-11861571,enh_chr1:11859213-11859324	Name=dyadic_chr1:11867528-11867762,dyadic_chr1:11862131-11864182,dyadic_chr1:11867141-11867450	Name=island:chr1:11859058:11859498	Name=shores:chr1:11857058:11859057,shores:chr1:11859499:11861498	Name=shelves:chr1:shores:chr1:11859499:11861498:11861499
chr1	11898700	11899900	.	Name=enh_chr1:11899640-11899698,enh_chr1:11899788-11899838,enh_chr1:11898464-11899147,enh_chr1:11899709-11899773	.	.	.	.
chr1	11917500	11929200	.	Name=enh_chr1:11923109-11923205	Name=dyadic_chr1:11917631-11917740,dyadic_chr1:11918715-11918783,dyadic_chr1:11918315-11918387,dyadic_chr1:11920762-11920816,dyadic_chr1:11918970-11919907,dyadic_chr1:11920255-11920620	Name=island:chr1:11925586:11926078	Name=shores:chr1:11923586:11925585,shores:chr1:11926079:11928078	Name=shelves:chr1:11921586:11923585,shelves:chr1:shores:chr1:11926079:11928078:11928079
chr1	11939800	11947500	.	Name=enh_chr1:11942625-11942702,enh_chr1:11946999-11947719,enh_chr1:11945529-11945721,enh_chr1:11940714-11941660,enh_chr1:11942368-11942513,enh_chr1:11942904-11943611,enh_chr1:11941982-11942078,enh_chr1:11944636-11944690,enh_chr1:11941685-11941782,enh_chr1:11940227-11940565,enh_chr1:11942115-11942290,enh_chr1:11945104-11945312,enh_chr1:11946010-11946635	.	.	.	.
chr1	11952100	11977100	Name=prom_chr1:11967386-11970388	Name=enh_chr1:11972374-11972444,enh_chr1:11953840-11953934,enh_chr1:11961536-11961862,enh_chr1:11973466-11973675,enh_chr1:11970675-11971016,enh_chr1:11959209-11959417,enh_chr1:11955144-11955200,enh_chr1:11972661-11972714,enh_chr1:11956881-11956992,enh_chr1:11952726-11952776,enh_chr1:11966859-11967074,enh_chr1:11973205-11973267,enh_chr1:11959081-11959164,enh_chr1:11973934-11973996,enh_chr1:1197368…	Name=dyadic_chr1:11958719-11958856,dyadic_chr1:11958997-11959052	.	.	Name=shelves:chr1:11976056:11978055
chr1	11984800	12000500	Name=prom_chr1:11985822-11985876,prom_chr1:11994108-11995310,prom_chr1:11986274-11986871,prom_chr1:11985272-11985419,prom_chr1:11985615-11985699,prom_chr1:11986031-11986202	Name=enh_chr1:11989827-11990328,enh_chr1:11992903-11993125,enh_chr1:12000469-12000547,enh_chr1:11989106-11989183,enh_chr1:11988421-11988629,enh_chr1:11997118-11997172,enh_chr1:11998656-11998721,enh_chr1:11992690-11992756,enh_chr1:11991166-11991554,enh_chr1:11997253-11997303,enh_chr1:11998733-11998787,enh_chr1:11990435-11990521,enh_chr1:11990576-11990855,enh_chr1:11999025-11999601,enh_chr1:1199392…	Name=dyadic_chr1:11994023-11994098,dyadic_chr1:11986983-11987074,dyadic_chr1:11984839-11985217,dyadic_chr1:11995322-11995527	.	.	.
chr1	12015300	12015500	.	.	Name=dyadic_chr1:12015333-12015613	.	.	Name=shelves:chr1:12015194:12017193
chr1	12038000	12041900	Name=prom_chr1:12039385-12041040	Name=enh_chr1:12038512-12038751,enh_chr1:12039032-12039308,enh_chr1:12038113-12038157,enh_chr1:12038016-12038091,enh_chr1:12037765-12038012	Name=dyadic_chr1:12041047-12041262,dyadic_chr1:12041400-12042020	.	.	.
chr1	12044700	12048600	.	Name=enh_chr1:12045195-12045359,enh_chr1:12045386-12045475,enh_chr1:12045959-12046248,enh_chr1:12043885-12045135,enh_chr1:12046299-12046451	.	.	.	.
chr1	12079000	12082900	Name=prom_chr1:12079064-12080521	Name=enh_chr1:12081946-12082005,enh_chr1:12081056-12081170,enh_chr1:12082592-12082632,enh_chr1:12081628-12081721,enh_chr1:12081737-12081806,enh_chr1:12080601-12080651,enh_chr1:12082781-12083045	.	.	.	.
chr1	12091400	12116100	.	Name=enh_chr1:12112544-12112707,enh_chr1:12106976-12107026,enh_chr1:12098628-12098733,enh_chr1:12111288-12111348,enh_chr1:12099593-12099676,enh_chr1:12107905-12108154,enh_chr1:12111464-12111536,enh_chr1:12100493-12101052,enh_chr1:12091425-12091567,enh_chr1:12115048-12115116,enh_chr1:12098837-12099395,enh_chr1:12094731-12094806,enh_chr1:12114318-12114543,enh_chr1:12095197-12095257,enh_chr1:1209190…	.	.	.	.
chr1	12118200	12131300	Name=prom_chr1:12123658-12123778	Name=enh_chr1:12127303-12127436,enh_chr1:12120016-12120077,enh_chr1:12127147-12127207,enh_chr1:12131175-12131232,enh_chr1:12128387-12128481,enh_chr1:12126198-12126280,enh_chr1:12127706-12128257,enh_chr1:12130784-12130864,enh_chr1:12119832-12119882,enh_chr1:12125698-12125803,enh_chr1:12125996-12126137,enh_chr1:12128574-12128908,enh_chr1:12129455-12130282,enh_chr1:12125582-12125626	Name=dyadic_chr1:12124374-12124454,dyadic_chr1:12124622-12124693,dyadic_chr1:12124774-12124889,dyadic_chr1:12124570-12124614,dyadic_chr1:12124933-12124983,dyadic_chr1:12123018-12123088,dyadic_chr1:12124130-12124170,dyadic_chr1:12123105-12123526,dyadic_chr1:12124269-12124319,dyadic_chr1:12123955-12124106	.	.	.
chr1	12143200	12152300	.	Name=enh_chr1:12147780-12148378,enh_chr1:12143963-12144156,enh_chr1:12147584-12147640,enh_chr1:12145811-12146031,enh_chr1:12151441-12151481,enh_chr1:12146032-12146072,enh_chr1:12146961-12147018,enh_chr1:12149530-12149648,enh_chr1:12151607-12151647	Name=dyadic_chr1:12148468-12149036	.	.	.
chr1	12188600	12188700	.	Name=enh_chr1:12188471-12188630	.	.	.	Name=shelves:chr1:12187277:12189276
chr1	12190900	12229200	Name=prom_chr1:12228601-12228993,prom_chr1:12228291-12228573,prom_chr1:12227676-12228064,prom_chr1:12227518-12227668,prom_chr1:12226694-12227247,prom_chr1:12227343-12227443	Name=enh_chr1:12223818-12223882,enh_chr1:12205453-12205511,enh_chr1:12225264-12225364,enh_chr1:12224172-12224222,enh_chr1:12207046-12207128,enh_chr1:12211837-12212143,enh_chr1:12221433-12222652,enh_chr1:12205370-12205447,enh_chr1:12224999-12225091,enh_chr1:12207275-12207695,enh_chr1:12202342-12202540,enh_chr1:12217284-12217374,enh_chr1:12203339-12204622,enh_chr1:12201112-12201214,enh_chr1:1221897…	Name=dyadic_chr1:12229065-12229361,dyadic_chr1:12211268-12211322	Name=island:chr1:12191277:12191928	Name=shores:chr1:12228898:12230897,shores:chr1:12189277:12191276,shores:chr1:12227897:12229896,shores:chr1:12191929:12193928	Name=shelves:chr1:shores:chr1:12191929:12193928:12193929,shelves:chr1:12225897:12227896,shelves:chr1:12226898:12228897
chr1	12232000	12232400	.	Name=enh_chr1:12232010-12232494	.	.	Name=shores:chr1:12230529:12232528,shores:chr1:12231143:12233142	.
chr1	12238100	12246700	.	Name=enh_chr1:12241833-12241982,enh_chr1:12242561-12242699,enh_chr1:12243126-12243317,enh_chr1:12245288-12245373,enh_chr1:12241117-12241167,enh_chr1:12243581-12243631,enh_chr1:12245078-12245222,enh_chr1:12245521-12245591,enh_chr1:12237860-12238723,enh_chr1:12245718-12246505,enh_chr1:12240387-12240727,enh_chr1:12238761-12239806,enh_chr1:12246523-12246585,enh_chr1:12243859-12244002,enh_chr1:1224287…	.	.	.	.
chr1	12254700	12255300	.	Name=enh_chr1:12255118-12255178,enh_chr1:12254882-12255063	.	.	.	.
chr1	12268900	12272700	.	Name=enh_chr1:12271627-12271677,enh_chr1:12271137-12271239,enh_chr1:12272369-12272552,enh_chr1:12271389-12271469,enh_chr1:12268429-12269808,enh_chr1:12269845-12269990,enh_chr1:12270344-12270411,enh_chr1:12270175-12270247,enh_chr1:12271550-12271621,enh_chr1:12270563-12270989	.	.	.	.
chr1	12289600	12292900	Name=prom_chr1:12289523-12291562	Name=enh_chr1:12292309-12292860	Name=dyadic_chr1:12291566-12291750	.	.	.
chr1	12313500	12313600	.	.	.	.	.	.
chr1	12402300	12410700	.	Name=enh_chr1:12404009-12404070,enh_chr1:12404109-12404149,enh_chr1:12402379-12403048,enh_chr1:12405971-12406162,enh_chr1:12404276-12405927,enh_chr1:12406744-12407149	.	.	.	.
chr1	12432500	12441800	.	Name=enh_chr1:12436205-12437132,enh_chr1:12433018-12433086,enh_chr1:12439601-12439653,enh_chr1:12440456-12441820,enh_chr1:12432376-12432546,enh_chr1:12439445-12439518	.	.	.	.
chr1	12494200	12500300	.	Name=enh_chr1:12494847-12495050,enh_chr1:12497082-12497356,enh_chr1:12498498-12498911,enh_chr1:12499297-12499442,enh_chr1:12495692-12496117,enh_chr1:12500047-12500465,enh_chr1:12493358-12494772,enh_chr1:12496264-12496337,enh_chr1:12496354-12496651	.	.	.	.
chr1	12509200	12509300	.	Name=enh_chr1:12509281-12509920,enh_chr1:12508826-12509210	.	.	.	.
chr1	12509400	12509700	.	Name=enh_chr1:12509281-12509920	.	.	.	.
chr1	12528900	12543900	.	Name=enh_chr1:12541774-12541950,enh_chr1:12539775-12539833,enh_chr1:12529502-12529564,enh_chr1:12537717-12539137,enh_chr1:12539183-12539347,enh_chr1:12540725-12541377,enh_chr1:12535047-12536628,enh_chr1:12539616-12539714,enh_chr1:12537464-12537592,enh_chr1:12541692-12541742,enh_chr1:12540081-12540186,enh_chr1:12536767-12537175,enh_chr1:12530504-12530577,enh_chr1:12541406-12541589,enh_chr1:1253061…	.	Name=island:chr1:12540321:12540530	Name=shores:chr1:12538321:12540320,shores:chr1:12540531:12542530	Name=shelves:chr1:shores:chr1:12540531:12542530:12542531,shelves:chr1:12536321:12538320
chr1	12568300	12570800	.	Name=enh_chr1:12568886-12569021,enh_chr1:12570249-12571353,enh_chr1:12569109-12569159	.	.	.	.
chr1	12653700	12682000	Name=prom_chr1:12675178-12680811	Name=enh_chr1:12658959-12659292,enh_chr1:12654031-12654416,enh_chr1:12671172-12671264,enh_chr1:12667355-12667488,enh_chr1:12666843-12666883,enh_chr1:12653631-12654026,enh_chr1:12670594-12671006,enh_chr1:12673336-12673376,enh_chr1:12662409-12662470,enh_chr1:12657314-12657576,enh_chr1:12669244-12669309,enh_chr1:12668549-12668600,enh_chr1:12681681-12681816,enh_chr1:12665122-12665217,enh_chr1:1265864…	Name=dyadic_chr1:12654869-12657115,dyadic_chr1:12674518-12674694,dyadic_chr1:12674767-12675148	.	.	.
chr1	12714800	12726400	.	Name=enh_chr1:12718711-12718894,enh_chr1:12726245-12726329,enh_chr1:12714764-12714993,enh_chr1:12721980-12722040,enh_chr1:12718929-12719425	.	.	.	.
chr1	12739900	12742300	.	.	.	.	.	.
chr1	12753500	12753600	.	.	Name=dyadic_chr1:12753378-12753711	.	.	.
chr1	12770200	12775600	.	Name=enh_chr1:12773989-12774193,enh_chr1:12774788-12775038,enh_chr1:12775066-12775393,enh_chr1:12771519-12772413,enh_chr1:12772988-12773070,enh_chr1:12774204-12774254,enh_chr1:12773741-12773935	.	.	.	.
chr1	12799700	12799800	.	.	.	.	.	.
chr1	13766500	13857400	Name=prom_chr1:13839534-13840044,prom_chr1:13840268-13840409,prom_chr1:13839064-13839259,prom_chr1:13840425-13840797	Name=enh_chr1:13805273-13805452,enh_chr1:13814648-13814698,enh_chr1:13823128-13823219,enh_chr1:13814510-13814574,enh_chr1:13782337-13782387,enh_chr1:13843793-13844007,enh_chr1:13833640-13833837,enh_chr1:13844515-13844643,enh_chr1:13782591-13782696,enh_chr1:13826832-13826917,enh_chr1:13816300-13816361,enh_chr1:13795943-13796080,enh_chr1:13850421-13850513,enh_chr1:13811211-13811263,enh_chr1:1384468…	Name=dyadic_chr1:13837324-13837374,dyadic_chr1:13783949-13784006,dyadic_chr1:13783451-13783849,dyadic_chr1:13840842-13840994,dyadic_chr1:13835912-13835962,dyadic_chr1:13835737-13835835,dyadic_chr1:13856178-13856791,dyadic_chr1:13835490-13835575,dyadic_chr1:13836387-13836439,dyadic_chr1:13838888-13838973,dyadic_chr1:13838039-13838089,dyadic_chr1:13821290-13821976,dyadic_chr1:13838694-13838744,dyad…	.	.	.
chr1	13908100	13917300	Name=prom_chr1:13911573-13911733,prom_chr1:13910064-13911430,prom_chr1:13909963-13910015,prom_chr1:13909773-13909892	Name=enh_chr1:13913680-13914795,enh_chr1:13915535-13915904,enh_chr1:13908969-13909045,enh_chr1:13908031-13908252,enh_chr1:13916133-13916214,enh_chr1:13915933-13916043,enh_chr1:13916888-13917311,enh_chr1:13913439-13913490,enh_chr1:13909264-13909726	Name=dyadic_chr1:13911850-13913260	.	.	.
chr1	13988400	13992600	.	Name=enh_chr1:13991295-13991375,enh_chr1:13990436-13990780,enh_chr1:13991998-13992640,enh_chr1:13990972-13991286,enh_chr1:13989271-13989330,enh_chr1:13989696-13989736	Name=dyadic_chr1:13989067-13989256,dyadic_chr1:13988853-13988961,dyadic_chr1:13988714-13988813	.	.	.
chr1	14026200	14029900	Name=prom_chr1:14025968-14028415	Name=enh_chr1:14028954-14029829,enh_chr1:14028441-14028881	.	.	.	.
chr1	14035100	14041400	.	Name=enh_chr1:14036721-14036909,enh_chr1:14035990-14036225,enh_chr1:14036511-14036677,enh_chr1:14036356-14036430,enh_chr1:14034896-14035417	Name=dyadic_chr1:14039602-14039698,dyadic_chr1:14039719-14040404,dyadic_chr1:14039470-14039522	.	.	.
chr1	14046000	14062300	.	Name=enh_chr1:14058219-14058790,enh_chr1:14061456-14061782,enh_chr1:14052859-14052915,enh_chr1:14058911-14059010,enh_chr1:14055757-14055852,enh_chr1:14061054-14061094,enh_chr1:14053597-14053655,enh_chr1:14050005-14050227,enh_chr1:14061800-14061896,enh_chr1:14056484-14056660,enh_chr1:14058091-14058194,enh_chr1:14055110-14055237,enh_chr1:14055305-14055470,enh_chr1:14053271-14053329,enh_chr1:1406205…	Name=dyadic_chr1:14049638-14049735,dyadic_chr1:14056882-14058046,dyadic_chr1:14049550-14049604	.	.	.
chr1	14074200	14077100	Name=prom_chr1:14075071-14076851,prom_chr1:14076938-14077223	Name=enh_chr1:14074577-14074628,enh_chr1:14074332-14074483	.	.	.	.
chr1	14140200	14140400	.	Name=enh_chr1:14140036-14140514	.	.	.	.
chr1	14216900	14220400	Name=prom_chr1:14219211-14219720,prom_chr1:14218906-14219187,prom_chr1:14219918-14220147,prom_chr1:14219788-14219851,prom_chr1:14220153-14220433,prom_chr1:14218824-14218884	.	.	.	.	.
chr1	14917400	14919700	.	Name=enh_chr1:14919238-14919453,enh_chr1:14918668-14918821,enh_chr1:14919532-14919621,enh_chr1:14917852-14917956,enh_chr1:14917372-14917532,enh_chr1:14918147-14918214,enh_chr1:14918872-14919041	.	.	.	.
chr1	14921900	14934400	Name=prom_chr1:14927324-14927530,prom_chr1:14924051-14926351,prom_chr1:14926358-14926496,prom_chr1:14926838-14927140,prom_chr1:14926673-14926772	Name=enh_chr1:14928301-14928384,enh_chr1:14934278-14934338,enh_chr1:14928535-14928585,enh_chr1:14933891-14933968,enh_chr1:14933255-14933426,enh_chr1:14932587-14932713,enh_chr1:14928667-14929128,enh_chr1:14927956-14928055,enh_chr1:14931122-14931201,enh_chr1:14928424-14928481,enh_chr1:14922629-14922672,enh_chr1:14932781-14932852,enh_chr1:14929521-14929824,enh_chr1:14930196-14930503	Name=dyadic_chr1:14923691-14923848	Name=island:chr1:14923877:14925049	Name=shores:chr1:14925050:14927049,shores:chr1:14921877:14923876	Name=shelves:chr1:shores:chr1:14925050:14927049:14927050
chr1	14935300	14935400	.	.	.	.	.	.
chr1	15059600	15067700	.	Name=enh_chr1:15066612-15066769,enh_chr1:15060731-15060775,enh_chr1:15059327-15060598,enh_chr1:15063594-15063644,enh_chr1:15062232-15062767,enh_chr1:15064004-15064348,enh_chr1:15067383-15067433,enh_chr1:15062160-15062210,enh_chr1:15065605-15066520,enh_chr1:15064830-15065030,enh_chr1:15067143-15067255	.	Name=island:chr1:15065685:15066023	Name=shores:chr1:15063685:15065684,shores:chr1:15066024:15068023	Name=shelves:chr1:15061685:15063684
chr1	15099800	15111900	.	Name=enh_chr1:15111266-15111621,enh_chr1:15107989-15108029,enh_chr1:15110675-15110831,enh_chr1:15103569-15103625,enh_chr1:15109915-15110031,enh_chr1:15103019-15103113,enh_chr1:15106099-15106368,enh_chr1:15105326-15106065,enh_chr1:15103144-15103224,enh_chr1:15109777-15109908,enh_chr1:15106652-15106731,enh_chr1:15106956-15107079,enh_chr1:15104269-15104319,enh_chr1:15109285-15109630,enh_chr1:1510325…	Name=dyadic_chr1:15105172-15105285,dyadic_chr1:15104705-15105039,dyadic_chr1:15105080-15105120	.	.	.
chr1	15115700	15122400	.	Name=enh_chr1:15120533-15120586,enh_chr1:15118216-15118428,enh_chr1:15120997-15121047,enh_chr1:15117528-15117627,enh_chr1:15122266-15122473,enh_chr1:15116230-15116546,enh_chr1:15120319-15120437,enh_chr1:15121511-15121672	.	.	.	.
chr1	15238000	15255200	Name=prom_chr1:15250271-15250878,prom_chr1:15251032-15251920,prom_chr1:15250885-15250971	Name=enh_chr1:15252569-15253298,enh_chr1:15241845-15242217,enh_chr1:15248426-15248470,enh_chr1:15246396-15246526,enh_chr1:15239689-15240069,enh_chr1:15253843-15253992,enh_chr1:15242320-15242376,enh_chr1:15253494-15253544,enh_chr1:15237430-15238257,enh_chr1:15239392-15239654,enh_chr1:15255007-15255259,enh_chr1:15247947-15248007,enh_chr1:15243733-15243786,enh_chr1:15246203-15246283,enh_chr1:1525434…	Name=dyadic_chr1:15250023-15250183,dyadic_chr1:15251923-15252112,dyadic_chr1:15252247-15252433	Name=island:chr1:15247124:15247457	Name=shores:chr1:15245124:15247123,shores:chr1:15247458:15249457	Name=shelves:chr1:15243124:15245123,shelves:chr1:shores:chr1:15247458:15249457:15249458
chr1	15399500	15403300	.	Name=enh_chr1:15402429-15402780	.	.	.	.
chr1	15409100	15442700	.	Name=enh_chr1:15425506-15425664,enh_chr1:15438277-15439123,enh_chr1:15426384-15426556,enh_chr1:15433507-15433648,enh_chr1:15415913-15416098,enh_chr1:15438085-15438232,enh_chr1:15422083-15422137,enh_chr1:15414368-15414525,enh_chr1:15439171-15439238,enh_chr1:15410153-15410388,enh_chr1:15441254-15441304,enh_chr1:15424645-15424726,enh_chr1:15422258-15422312,enh_chr1:15434360-15434407,enh_chr1:1541406…	Name=dyadic_chr1:15426829-15427362	Name=island:chr1:15409554:15410732	Name=shores:chr1:15410733:15412732,shores:chr1:15407554:15409553	Name=shelves:chr1:shores:chr1:15410733:15412732:15412733
chr1	15444400	15445200	.	Name=enh_chr1:15445099-15445411,enh_chr1:15444136-15444672	.	.	.	.
chr1	15454000	15482000	Name=prom_chr1:15478509-15481733	Name=enh_chr1:15473787-15473897,enh_chr1:15467565-15467650,enh_chr1:15464653-15464758,enh_chr1:15464243-15464308,enh_chr1:15461556-15461616,enh_chr1:15466173-15466937,enh_chr1:15473459-15473749,enh_chr1:15472719-15472901,enh_chr1:15477697-15477763,enh_chr1:15468398-15468896,enh_chr1:15463731-15463781,enh_chr1:15459227-15459345,enh_chr1:15477049-15477099,enh_chr1:15469792-15469842,enh_chr1:1546478…	Name=dyadic_chr1:15463291-15463338,dyadic_chr1:15468171-15468313,dyadic_chr1:15462989-15463131	.	.	.
chr1	15482700	15484200	.	Name=enh_chr1:15483197-15483321,enh_chr1:15484123-15484316,enh_chr1:15483454-15483547,enh_chr1:15482249-15483170,enh_chr1:15483708-15483814	.	.	.	.
chr1	15485300	15496700	.	Name=enh_chr1:15496031-15496138,enh_chr1:15487611-15487691,enh_chr1:15489929-15490010,enh_chr1:15486356-15486421,enh_chr1:15489779-15489859,enh_chr1:15487128-15487502,enh_chr1:15485044-15486015,enh_chr1:15493742-15493792,enh_chr1:15495057-15495298,enh_chr1:15494764-15494824,enh_chr1:15495735-15495824,enh_chr1:15496673-15496832,enh_chr1:15494018-15494233	.	.	.	.
chr1	15498300	15501000	.	Name=enh_chr1:15500076-15500147,enh_chr1:15500772-15501329,enh_chr1:15498755-15498851,enh_chr1:15500252-15500712,enh_chr1:15498062-15498307,enh_chr1:15498997-15499865,enh_chr1:15498354-15498517	.	.	.	.
chr1	15503600	15506500	.	Name=enh_chr1:15506470-15506654,enh_chr1:15504852-15504964,enh_chr1:15503582-15503646,enh_chr1:15504606-15504696,enh_chr1:15504248-15504596,enh_chr1:15505139-15506025,enh_chr1:15503791-15503878,enh_chr1:15506149-15506389	.	.	.	.
chr1	15511200	15515600	.	Name=enh_chr1:15514662-15514976,enh_chr1:15513075-15513615,enh_chr1:15511465-15511680,enh_chr1:15513774-15513922,enh_chr1:15515232-15515501,enh_chr1:15512242-15512296,enh_chr1:15511003-15511381,enh_chr1:15514349-15514529,enh_chr1:15514026-15514343	.	.	.	.
chr1	15518400	15518500	.	Name=enh_chr1:15518285-15518447	.	.	.	.
chr1	15551000	15551100	.	Name=enh_chr1:15550744-15551115	.	.	.	.
chr1	15572100	15573100	.	Name=enh_chr1:15572179-15572514,enh_chr1:15572838-15573107,enh_chr1:15572516-15572837	.	.	.	.
chr1	15573500	15577700	Name=prom_chr1:15573473-15574068	Name=enh_chr1:15575624-15575887,enh_chr1:15574530-15574580,enh_chr1:15574806-15575025	Name=dyadic_chr1:15574260-15574420	.	.	.
chr1	15598900	15602800	.	Name=enh_chr1:15600282-15600630,enh_chr1:15602476-15602526,enh_chr1:15599897-15600109,enh_chr1:15598836-15599445,enh_chr1:15602596-15602745,enh_chr1:15599589-15599797	.	.	Name=shores:chr1:15601328:15603327	Name=shelves:chr1:15599328:15601327
chr1	15627400	15635000	.	Name=enh_chr1:15632013-15632134,enh_chr1:15630995-15631045,enh_chr1:15631167-15631649,enh_chr1:15631692-15631763,enh_chr1:15629342-15629423,enh_chr1:15634672-15635532,enh_chr1:15629735-15629842	.	.	.	.
chr1	15733900	15744600	Name=prom_chr1:15736909-15736966,prom_chr1:15736830-15736878,prom_chr1:15735070-15736777,prom_chr1:15737034-15737721	Name=enh_chr1:15739867-15740217,enh_chr1:15740258-15740338,enh_chr1:15740624-15740877,enh_chr1:15734470-15734687,enh_chr1:15740974-15741472,enh_chr1:15734946-15734986,enh_chr1:15743471-15744478,enh_chr1:15734771-15734885,enh_chr1:15739631-15739787,enh_chr1:15733243-15734285,enh_chr1:15742294-15743398,enh_chr1:15739412-15739597	Name=dyadic_chr1:15739160-15739282,dyadic_chr1:15737924-15739101	Name=island:chr1:15744133:15744358	Name=shores:chr1:15744359:15746358,shores:chr1:15742133:15744132,shores:chr1:15732011:15734010	Name=shelves:chr1:shores:chr1:15732011:15734010:15734011,shelves:chr1:15740133:15742132,shelves:chr1:15742823:15744822
chr1	15792300	15792500	.	Name=enh_chr1:15792258-15792537	.	.	.	.
chr1	15815500	15815700	.	Name=enh_chr1:15815250-15815878	.	.	.	.
chr1	15816600	15816700	.	.	.	.	.	.
chr1	15817600	15830000	.	Name=enh_chr1:15827362-15827471,enh_chr1:15820636-15820776,enh_chr1:15820586-15820634,enh_chr1:15826388-15826440,enh_chr1:15818914-15819588,enh_chr1:15817668-15817772,enh_chr1:15827176-15827361,enh_chr1:15826890-15827170,enh_chr1:15821665-15821725,enh_chr1:15828319-15828390,enh_chr1:15821443-15821497,enh_chr1:15826183-15826303,enh_chr1:15827678-15827722,enh_chr1:15827999-15828198	.	.	.	.
chr1	15838700	15860900	Name=prom_chr1:15850162-15854145	Name=enh_chr1:15858267-15858481,enh_chr1:15848174-15848224,enh_chr1:15848926-15848993,enh_chr1:15841427-15841487,enh_chr1:15840146-15840186,enh_chr1:15846557-15846687,enh_chr1:15840218-15840317,enh_chr1:15854561-15854611,enh_chr1:15846020-15846060,enh_chr1:15848467-15848548,enh_chr1:15839860-15839910,enh_chr1:15849084-15849281,enh_chr1:15847842-15847978,enh_chr1:15841821-15842056,enh_chr1:1585756…	Name=dyadic_chr1:15854181-15854288,dyadic_chr1:15850004-15850153,dyadic_chr1:15849747-15850002,dyadic_chr1:15854375-15854462	Name=island:chr1:15849334:15849622,island:chr1:15847394:15848901	Name=shores:chr1:15849623:15851622,shores:chr1:15837629:15839628,shores:chr1:15845394:15847393,shores:chr1:15847334:15849333,shores:chr1:15848902:15850901	Name=shelves:chr1:15845334:15847333,shelves:chr1:shores:chr1:15849623:15851622:15851623,shelves:chr1:shores:chr1:15837629:15839628:15839629,shelves:chr1:shores:chr1:15836386:15838385:15838386,shelves:chr1:shores:chr1:15848902:15850901:15850902,shelves:chr1:15843394:15845393
chr1	15909900	15915400	Name=prom_chr1:15910908-15911828	Name=enh_chr1:15910515-15910565,enh_chr1:15912186-15912236,enh_chr1:15913821-15913881,enh_chr1:15909999-15910049,enh_chr1:15910430-15910470	Name=dyadic_chr1:15911903-15911973	.	.	.
chr1	15929000	15931500	Name=prom_chr1:15929530-15930658,prom_chr1:15928997-15929204	Name=enh_chr1:15930751-15930900	Name=dyadic_chr1:15931028-15931094	.	.	Name=shelves:chr1:15930375:15932374
chr1	15942800	15950500	Name=prom_chr1:15943099-15945605	Name=enh_chr1:15947505-15947692,enh_chr1:15945749-15945903,enh_chr1:15942907-15942967,enh_chr1:15946601-15947033,enh_chr1:15946475-15946539,enh_chr1:15948981-15949139,enh_chr1:15948581-15948793,enh_chr1:15949360-15949492,enh_chr1:15945645-15945705,enh_chr1:15950447-15950507,enh_chr1:15949752-15949792	Name=dyadic_chr1:15942995-15943067	Name=island:chr1:15943405:15943764,island:chr1:15944096:15945087	Name=shores:chr1:15942096:15944095,shores:chr1:15945088:15947087,shores:chr1:15941405:15943404,shores:chr1:15943765:15945764	Name=shelves:chr1:shores:chr1:15945088:15947087:15947088,shelves:chr1:shores:chr1:15943765:15945764:15945765
chr1	15998500	16002600	.	Name=enh_chr1:16001051-16001149,enh_chr1:16001691-16001741,enh_chr1:16000565-16000621,enh_chr1:16001339-16001590	Name=dyadic_chr1:16002034-16002212	.	.	.
chr1	16009600	16012400	Name=prom_chr1:16011192-16011828,prom_chr1:16010525-16010922,prom_chr1:16010985-16011183,prom_chr1:16010434-16010492	Name=enh_chr1:16009998-16010180,enh_chr1:16009583-16009649,enh_chr1:16009732-16009838,enh_chr1:16009923-16009975	Name=dyadic_chr1:16012177-16012595,dyadic_chr1:16012069-16012135,dyadic_chr1:16010218-16010258	.	.	.
chr1	16019500	16027000	.	Name=enh_chr1:16020227-16020277,enh_chr1:16022573-16022627,enh_chr1:16025322-16025372,enh_chr1:16020013-16020214,enh_chr1:16019856-16019902,enh_chr1:16021973-16022047,enh_chr1:16021690-16021754,enh_chr1:16024362-16024603,enh_chr1:16022698-16022744,enh_chr1:16022408-16022458,enh_chr1:16020281-16020331,enh_chr1:16021570-16021679,enh_chr1:16026933-16026987	Name=dyadic_chr1:16024158-16024240,dyadic_chr1:16023122-16024119	.	.	.
chr1	16066600	16070000	.	Name=enh_chr1:16066591-16066694,enh_chr1:16067340-16067414,enh_chr1:16068751-16069359,enh_chr1:16067554-16068386	Name=dyadic_chr1:16069690-16069734,dyadic_chr1:16069362-16069461,dyadic_chr1:16069590-16069653,dyadic_chr1:16069785-16069906	.	.	Name=shelves:chr1:16069153:16071152
chr1	16079700	16087700	Name=prom_chr1:16086668-16086761,prom_chr1:16085390-16086459	Name=enh_chr1:16082740-16083218,enh_chr1:16080008-16080048,enh_chr1:16086966-16088170,enh_chr1:16081813-16082042,enh_chr1:16082211-16082535,enh_chr1:16080328-16080569	Name=dyadic_chr1:16083429-16085343	.	.	.
chr1	16113800	16119300	.	Name=enh_chr1:16114624-16115038,enh_chr1:16115090-16115502,enh_chr1:16118495-16118882,enh_chr1:16114265-16114406,enh_chr1:16116591-16116651,enh_chr1:16113762-16113885,enh_chr1:16113939-16114064,enh_chr1:16114491-16114560,enh_chr1:16115553-16115722,enh_chr1:16119221-16119450	.	.	.	.
chr1	16155500	16178600	Name=prom_chr1:16173441-16177347,prom_chr1:16163250-16164367,prom_chr1:16159628-16163049	Name=enh_chr1:16170207-16170598,enh_chr1:16170708-16170784,enh_chr1:16155452-16155533,enh_chr1:16177514-16177564,enh_chr1:16172736-16172780,enh_chr1:16177409-16177471,enh_chr1:16165387-16165463,enh_chr1:16177750-16177856,enh_chr1:16156250-16156565,enh_chr1:16156624-16156863,enh_chr1:16178490-16178615,enh_chr1:16177664-16177728,enh_chr1:16170788-16170898,enh_chr1:16171967-16172031,enh_chr1:1616463…	Name=dyadic_chr1:16163106-16163160,dyadic_chr1:16173068-16173374,dyadic_chr1:16164475-16164623	Name=island:chr1:16154989:16155965,island:chr1:16167566:16168010	Name=shores:chr1:16155966:16157965,shores:chr1:16165566:16167565,shores:chr1:16168011:16170010	Name=shelves:chr1:16163566:16165565,shelves:chr1:shores:chr1:16155966:16157965:16157966,shelves:chr1:shores:chr1:16168011:16170010:16170011
chr1	16210800	16216600	.	Name=enh_chr1:16213697-16213747,enh_chr1:16211731-16211787,enh_chr1:16211181-16211235,enh_chr1:16214518-16214608,enh_chr1:16214157-16214238,enh_chr1:16211268-16211322	Name=dyadic_chr1:16211872-16213392,dyadic_chr1:16213406-16213579	.	Name=shores:chr1:16215188:16217187	Name=shelves:chr1:16213188:16215187,shelves:chr1:shores:chr1:16208086:16210085:16210086
chr1	16239900	16242800	.	Name=enh_chr1:16242566-16242801,enh_chr1:16241807-16241857	.	.	.	Name=shelves:chr1:shores:chr1:16237305:16239304:16239305
chr1	16275100	16284200	.	Name=enh_chr1:16278782-16279647,enh_chr1:16279846-16280200,enh_chr1:16282456-16282565,enh_chr1:16284007-16284199,enh_chr1:16275346-16277741,enh_chr1:16280234-16280728,enh_chr1:16277851-16278055,enh_chr1:16278670-16278750,enh_chr1:16282691-16283096,enh_chr1:16280863-16280967,enh_chr1:16275227-16275337,enh_chr1:16278082-16278452	.	.	.	.
chr1	16291800	16294800	.	Name=enh_chr1:16291801-16292191,enh_chr1:16292371-16293174,enh_chr1:16294166-16294229,enh_chr1:16293218-16293286	.	.	.	.
chr1	16298500	16303000	Name=prom_chr1:16301347-16303485	Name=enh_chr1:16299867-16299993,enh_chr1:16299703-16299753,enh_chr1:16301034-16301222	.	.	.	.
chr1	16338400	16340000	.	Name=enh_chr1:16338274-16341769	.	.	.	.
chr1	16343900	16345300	.	Name=enh_chr1:16343579-16347191	.	.	.	.
chr1	16374800	16377000	Name=prom_chr1:16375057-16375623,prom_chr1:16374692-16374873	Name=enh_chr1:16376780-16376955,enh_chr1:16375887-16375948,enh_chr1:16376959-16377091	.	.	.	.
chr1	16390600	16393800	.	Name=enh_chr1:16392983-16393062,enh_chr1:16391746-16392012,enh_chr1:16391504-16391707,enh_chr1:16390532-16390635,enh_chr1:16393304-16393365,enh_chr1:16392857-16392944,enh_chr1:16390918-16391006,enh_chr1:16391252-16391355,enh_chr1:16392752-16392850,enh_chr1:16393609-16394253,enh_chr1:16393196-16393236,enh_chr1:16393498-16393555,enh_chr1:16391084-16391230	.	.	.	.
chr1	16396700	16402000	Name=prom_chr1:16400044-16400557,prom_chr1:16399547-16399949	Name=enh_chr1:16401736-16401786,enh_chr1:16401018-16401111,enh_chr1:16396866-16396980,enh_chr1:16398632-16398704,enh_chr1:16397217-16397277,enh_chr1:16401849-16402090,enh_chr1:16397824-16397874,enh_chr1:16397446-16397509,enh_chr1:16396681-16396818,enh_chr1:16401133-16401196,enh_chr1:16398716-16398823,enh_chr1:16398533-16398583	Name=dyadic_chr1:16399331-16399475,dyadic_chr1:16398939-16398989,dyadic_chr1:16400709-16400878,dyadic_chr1:16399190-16399292,dyadic_chr1:16399100-16399165	.	.	.
chr1	16403500	16414600	.	Name=enh_chr1:16408152-16408202,enh_chr1:16408514-16408649,enh_chr1:16407727-16407784,enh_chr1:16408696-16409274,enh_chr1:16411082-16411181,enh_chr1:16411851-16411891,enh_chr1:16406874-16406962,enh_chr1:16403795-16403864,enh_chr1:16410264-16410419,enh_chr1:16405357-16406103,enh_chr1:16404916-16405015,enh_chr1:16403941-16403993,enh_chr1:16404339-16404468,enh_chr1:16404845-16404912,enh_chr1:1640748…	.	.	.	.
chr1	16467300	16473200	.	Name=enh_chr1:16467375-16467979,enh_chr1:16469888-16471234,enh_chr1:16468671-16468848,enh_chr1:16469701-16469793,enh_chr1:16471308-16474076,enh_chr1:16467997-16468554	.	.	.	.
chr1	16477600	16478400	.	Name=enh_chr1:16477590-16477675,enh_chr1:16477679-16478181	.	.	.	.
chr1	16479000	16484900	Name=prom_chr1:16480935-16481186,prom_chr1:16481206-16483034	Name=enh_chr1:16483373-16484023,enh_chr1:16484297-16484993,enh_chr1:16484204-16484293,enh_chr1:16483060-16483314	Name=dyadic_chr1:16479014-16480112,dyadic_chr1:16480326-16480376,dyadic_chr1:16480414-16480478,dyadic_chr1:16480214-16480267,dyadic_chr1:16480494-16480929	.	.	.
chr1	16485800	16502500	Name=prom_chr1:16494130-16494871,prom_chr1:16493843-16494106	Name=enh_chr1:16499073-16499126,enh_chr1:16492263-16492387,enh_chr1:16495953-16496017,enh_chr1:16490685-16491217,enh_chr1:16495252-16495645,enh_chr1:16485454-16486006,enh_chr1:16491617-16491856,enh_chr1:16496159-16496269,enh_chr1:16493396-16493463,enh_chr1:16496491-16496551,enh_chr1:16502074-16503312,enh_chr1:16496743-16496856,enh_chr1:16489492-16489602,enh_chr1:16488236-16488527,enh_chr1:1649245…	Name=dyadic_chr1:16493711-16493814,dyadic_chr1:16488642-16489358	Name=island:chr1:16498643:16499882	Name=shores:chr1:16496643:16498642,shores:chr1:16499883:16501882	Name=shelves:chr1:16494643:16496642,shelves:chr1:shores:chr1:16499883:16501882:16501883
chr1	16505200	16519000	.	Name=enh_chr1:16510207-16510378,enh_chr1:16505708-16505932,enh_chr1:16518530-16518700,enh_chr1:16517106-16517195,enh_chr1:16506928-16507138,enh_chr1:16506483-16506533,enh_chr1:16514142-16514842,enh_chr1:16505004-16505511,enh_chr1:16510397-16510521,enh_chr1:16509226-16509386,enh_chr1:16513999-16514079,enh_chr1:16510864-16511423,enh_chr1:16509950-16510149,enh_chr1:16513107-16513257,enh_chr1:1651149…	.	Name=island:chr1:16514289:16514533	Name=shores:chr1:16518785:16520784,shores:chr1:16514534:16516533,shores:chr1:16512289:16514288	Name=shelves:chr1:16510289:16512288,shelves:chr1:16516785:16518784,shelves:chr1:shores:chr1:16514534:16516533:16516534
chr1	16522000	16524300	Name=prom_chr1:16522955-16523197	Name=enh_chr1:16521899-16522325	.	.	Name=shores:chr1:16521398:16523397	Name=shelves:chr1:shores:chr1:16521398:16523397:16523398
chr1	16525100	16545400	Name=prom_chr1:16532299-16534654	Name=enh_chr1:16526292-16526427,enh_chr1:16545075-16545216,enh_chr1:16544807-16545010,enh_chr1:16532082-16532132,enh_chr1:16526441-16526520,enh_chr1:16531863-16531913,enh_chr1:16535968-16536018,enh_chr1:16531608-16531762,enh_chr1:16539966-16540023,enh_chr1:16537086-16537274,enh_chr1:16525666-16525880,enh_chr1:16537522-16537606,enh_chr1:16539725-16539833,enh_chr1:16537678-16537718,enh_chr1:1653470…	Name=dyadic_chr1:16538400-16538450,dyadic_chr1:16542233-16544547,dyadic_chr1:16538702-16539598	Name=island:chr1:16534378:16535801	Name=shores:chr1:16532378:16534377,shores:chr1:16535802:16537801	Name=shelves:chr1:shores:chr1:16535802:16537801:16537802,shelves:chr1:16530378:16532377,shelves:chr1:shores:chr1:16521398:16523397:16523398,shelves:chr1:16543906:16545905
chr1	16553200	16578400	Name=prom_chr1:16553014-16553838	Name=enh_chr1:16577940-16578099,enh_chr1:16568817-16568871,enh_chr1:16571280-16571348,enh_chr1:16570608-16570676,enh_chr1:16565261-16565461,enh_chr1:16574077-16574331,enh_chr1:16557571-16557633,enh_chr1:16578191-16578294,enh_chr1:16570017-16570084,enh_chr1:16573912-16573982,enh_chr1:16569542-16569652,enh_chr1:16569694-16569875,enh_chr1:16569930-16569997,enh_chr1:16568161-16568270,enh_chr1:1656549…	Name=dyadic_chr1:16554573-16554807,dyadic_chr1:16554056-16554130,dyadic_chr1:16562574-16564685,dyadic_chr1:16554183-16554354,dyadic_chr1:16554355-16554537,dyadic_chr1:16554831-16555158	.	.	.
chr1	16622100	16632700	.	Name=enh_chr1:16625801-16625856,enh_chr1:16629450-16629531,enh_chr1:16623314-16623388,enh_chr1:16626683-16626760,enh_chr1:16626996-16627269,enh_chr1:16623410-16623460,enh_chr1:16625898-16626024,enh_chr1:16629604-16629802	.	.	.	.
chr1	16677400	16702500	Name=prom_chr1:16693072-16695543,prom_chr1:16677326-16680033	Name=enh_chr1:16695818-16695874,enh_chr1:16686580-16686818,enh_chr1:16697410-16697532,enh_chr1:16698330-16698572,enh_chr1:16699559-16699741,enh_chr1:16692192-16692298,enh_chr1:16701835-16702700,enh_chr1:16699130-16699324,enh_chr1:16690424-16690517,enh_chr1:16700660-16701210,enh_chr1:16699336-16699426,enh_chr1:16695914-16695996,enh_chr1:16692635-16692685,enh_chr1:16689776-16690173,enh_chr1:1669825…	Name=dyadic_chr1:16691023-16691328,dyadic_chr1:16680094-16680143,dyadic_chr1:16691606-16691791,dyadic_chr1:16691496-16691580	Name=island:chr1:16692188:16694464,island:chr1:16699567:16701447,island:chr1:16680247:16680656,island:chr1:16696491:16696789	Name=shores:chr1:16694491:16696490,shores:chr1:16690188:16692187,shores:chr1:16678247:16680246,shores:chr1:16697567:16699566,shores:chr1:16694465:16696464,shores:chr1:16680657:16682656,shores:chr1:16701448:16703447,shores:chr1:16696790:16698789	Name=shelves:chr1:16692491:16694490,shelves:chr1:16695567:16697566,shelves:chr1:shores:chr1:16694465:16696464:16696465,shelves:chr1:shores:chr1:16696790:16698789:16698790,shelves:chr1:16676247:16678246,shelves:chr1:16688188:16690187,shelves:chr1:shores:chr1:16680657:16682656:16682657
chr1	16706600	16719800	.	Name=enh_chr1:16714469-16714587,enh_chr1:16712220-16712714,enh_chr1:16718668-16718799,enh_chr1:16719172-16719272,enh_chr1:16715000-16715040,enh_chr1:16718585-16718660,enh_chr1:16716472-16716556,enh_chr1:16717544-16717619,enh_chr1:16711129-16711223,enh_chr1:16707588-16707670,enh_chr1:16712891-16714255,enh_chr1:16719296-16719581,enh_chr1:16711864-16711935,enh_chr1:16717621-16717684,enh_chr1:1671165…	.	Name=island:chr1:16707273:16708233	Name=shores:chr1:16708234:16710233,shores:chr1:16705273:16707272	Name=shelves:chr1:shores:chr1:16708234:16710233:16710234
chr1	16747300	16747400	.	Name=enh_chr1:16747284-16747572	.	.	Name=shores:chr1:16746909:16748908	.
chr1	16759600	16769100	Name=prom_chr1:16766665-16768088	Name=enh_chr1:16763610-16763691,enh_chr1:16759667-16759745,enh_chr1:16765568-16765651,enh_chr1:16766388-16766438,enh_chr1:16766170-16766238,enh_chr1:16768807-16769073	Name=dyadic_chr1:16768091-16768191,dyadic_chr1:16768388-16768503	Name=island:chr1:16758916:16760479	Name=shores:chr1:16760480:16762479	Name=shelves:chr1:shores:chr1:16760480:16762479:16762480
chr1	16821900	16829500	Name=prom_chr1:16825161-16826706,prom_chr1:16824637-16824821,prom_chr1:16825066-16825116	Name=enh_chr1:16826915-16827065,enh_chr1:16827853-16828047,enh_chr1:16827097-16827210,enh_chr1:16827657-16827791,enh_chr1:16824482-16824540,enh_chr1:16823983-16824237	Name=dyadic_chr1:16824575-16824623	.	.	.
chr1	16834000	16846200	Name=prom_chr1:16841263-16841408,prom_chr1:16841019-16841237,prom_chr1:16840712-16840985,prom_chr1:16841457-16841520,prom_chr1:16840417-16840667	Name=enh_chr1:16834431-16834485,enh_chr1:16835700-16835837,enh_chr1:16839514-16839730,enh_chr1:16836813-16836857,enh_chr1:16835998-16836052,enh_chr1:16846169-16846219,enh_chr1:16842571-16842760,enh_chr1:16838913-16839024,enh_chr1:16837377-16837447,enh_chr1:16838048-16838093,enh_chr1:16845447-16845790,enh_chr1:16838159-16838259,enh_chr1:16843393-16843447,enh_chr1:16838596-16838657,enh_chr1:1683929…	Name=dyadic_chr1:16845824-16845950,dyadic_chr1:16839841-16840367	.	.	.
chr1	16910700	16913900	.	Name=enh_chr1:16912243-16912323,enh_chr1:16912414-16912506	.	Name=island:chr1:16913543:16914475	Name=shores:chr1:16911543:16913542	Name=shelves:chr1:16909543:16911542
chr1	16915500	16918800	.	Name=enh_chr1:16917702-16917752,enh_chr1:16918082-16918122,enh_chr1:16916546-16916596,enh_chr1:16918339-16918558,enh_chr1:16916047-16916097,enh_chr1:16918697-16918829,enh_chr1:16916633-16916693	.	.	Name=shores:chr1:16914476:16916475	Name=shelves:chr1:shores:chr1:16914476:16916475:16916476
chr1	16927900	16929200	.	Name=enh_chr1:16928265-16928337,enh_chr1:16927837-16928014,enh_chr1:16928484-16928556,enh_chr1:16928588-16928700,enh_chr1:16928805-16929442,enh_chr1:16928372-16928422	.	.	.	.
chr1	16932400	16932600	.	Name=enh_chr1:16932525-16932658	.	.	.	.
chr1	16935400	16941200	.	Name=enh_chr1:16936627-16936769,enh_chr1:16935731-16935796,enh_chr1:16937761-16937811,enh_chr1:16936871-16936973,enh_chr1:16936422-16936509,enh_chr1:16938279-16938352,enh_chr1:16935798-16935995,enh_chr1:16937491-16937545,enh_chr1:16937862-16937917,enh_chr1:16938138-16938198,enh_chr1:16936078-16936153,enh_chr1:16937044-16937190,enh_chr1:16935492-16935639	Name=dyadic_chr1:16940918-16941541,dyadic_chr1:16938408-16938474,dyadic_chr1:16938534-16940881	.	.	.
chr1	16942600	16942700	.	.	.	.	.	.
chr1	16968400	16971600	.	Name=enh_chr1:16969205-16969323,enh_chr1:16968540-16968605,enh_chr1:16969487-16969664,enh_chr1:16968678-16968731,enh_chr1:16968339-16968494,enh_chr1:16968826-16969110	Name=dyadic_chr1:16969973-16970030,dyadic_chr1:16969698-16969828,dyadic_chr1:16970156-16970221,dyadic_chr1:16970283-16971661,dyadic_chr1:16969874-16969955	.	Name=shores:chr1:16966621:16968620	Name=shelves:chr1:shores:chr1:16966621:16968620:16968621
chr1	16972000	16972100	.	.	Name=dyadic_chr1:16971726-16972070	.	.	.
chr1	16973600	16975200	Name=prom_chr1:16973547-16973690,prom_chr1:16974217-16974288,prom_chr1:16974011-16974095,prom_chr1:16974844-16974911,prom_chr1:16974986-16975048,prom_chr1:16974297-16974670,prom_chr1:16974736-16974776,prom_chr1:16973872-16973969	.	Name=dyadic_chr1:16975161-16975311	.	.	.
chr1	16988800	17003700	.	Name=enh_chr1:17000650-17000708,enh_chr1:17003216-17003736,enh_chr1:17002509-17002559,enh_chr1:17002915-17002965	Name=dyadic_chr1:17001446-17001616,dyadic_chr1:17001296-17001373	.	Name=shores:chr1:17003390:17005389	Name=shelves:chr1:17001390:17003389
chr1	17004400	17007600	Name=prom_chr1:17007045-17007145,prom_chr1:17007428-17007519,prom_chr1:17005188-17005246	Name=enh_chr1:17004455-17004936	.	Name=island:chr1:17005390:17005598	Name=shores:chr1:17005599:17007598,shores:chr1:17003390:17005389	Name=shelves:chr1:17007334:17009333,shelves:chr1:shores:chr1:17005599:17007598:17007599
chr1	17018500	17023600	Name=prom_chr1:17019220-17020700	Name=enh_chr1:17018295-17018917,enh_chr1:17021205-17021278,enh_chr1:17021466-17021545,enh_chr1:17021745-17021811	Name=dyadic_chr1:17022289-17022541,dyadic_chr1:17020768-17021139,dyadic_chr1:17019033-17019172,dyadic_chr1:17022673-17022744,dyadic_chr1:17022831-17024159	.	.	.
chr1	17024800	17030600	Name=prom_chr1:17025833-17028333	Name=enh_chr1:17028672-17028767,enh_chr1:17028906-17029178,enh_chr1:17029247-17029297	Name=dyadic_chr1:17025294-17025716,dyadic_chr1:17028388-17028515,dyadic_chr1:17029431-17029683,dyadic_chr1:17024694-17025061,dyadic_chr1:17029726-17030648,dyadic_chr1:17028525-17028602	.	.	.
chr1	17033500	17035500	Name=prom_chr1:17034605-17034792,prom_chr1:17033491-17034532	.	Name=dyadic_chr1:17035080-17035273,dyadic_chr1:17034953-17034998,dyadic_chr1:17034867-17034907,dyadic_chr1:17035324-17035523	.	.	.
chr1	17035700	17038400	.	Name=enh_chr1:17038290-17038410,enh_chr1:17037301-17037551,enh_chr1:17037786-17037884,enh_chr1:17037571-17037711,enh_chr1:17035934-17035974,enh_chr1:17035996-17036139,enh_chr1:17035569-17035864,enh_chr1:17037130-17037251,enh_chr1:17038011-17038072,enh_chr1:17036985-17037081	Name=dyadic_chr1:17036168-17036914	.	.	.
chr1	17208800	17216600	Name=prom_chr1:17215265-17216532,prom_chr1:17214512-17214566,prom_chr1:17214424-17214474,prom_chr1:17215039-17215092	Name=enh_chr1:17213668-17213763,enh_chr1:17211267-17211330,enh_chr1:17213606-17213646,enh_chr1:17210038-17210239,enh_chr1:17212693-17212776,enh_chr1:17209590-17209879	.	.	.	.
chr1	17217800	17234700	Name=prom_chr1:17221715-17221801,prom_chr1:17222055-17222400,prom_chr1:17221877-17222029	Name=enh_chr1:17220589-17220639,enh_chr1:17227289-17227663,enh_chr1:17225136-17225204,enh_chr1:17229183-17229263,enh_chr1:17227007-17227066,enh_chr1:17220853-17220960,enh_chr1:17223759-17223910,enh_chr1:17226942-17226982,enh_chr1:17228573-17228613,enh_chr1:17226837-17226887,enh_chr1:17220502-17220566,enh_chr1:17234001-17234103,enh_chr1:17223944-17224119,enh_chr1:17234158-17234236,enh_chr1:1722896…	Name=dyadic_chr1:17221554-17221654,dyadic_chr1:17229569-17233296,dyadic_chr1:17222600-17223725,dyadic_chr1:17221291-17221341	.	.	.
chr1	17236500	17236600	.	Name=enh_chr1:17236415-17236602	.	.	.	.
chr1	17240000	17242300	Name=prom_chr1:17239922-17241306	Name=enh_chr1:17242061-17242371,enh_chr1:17241854-17241936	Name=dyadic_chr1:17241458-17241532,dyadic_chr1:17241545-17241786,dyadic_chr1:17241313-17241406	.	.	.
chr1	17244800	17252700	.	Name=enh_chr1:17249501-17249914,enh_chr1:17251294-17251374,enh_chr1:17245623-17245677,enh_chr1:17251203-17251253,enh_chr1:17245104-17245166,enh_chr1:17250911-17251004,enh_chr1:17251567-17251663,enh_chr1:17252548-17252607,enh_chr1:17252391-17252539,enh_chr1:17248840-17248938,enh_chr1:17249122-17249251,enh_chr1:17245971-17246216,enh_chr1:17247080-17247130,enh_chr1:17247850-17247900,enh_chr1:1724770…	Name=dyadic_chr1:17248759-17248823,dyadic_chr1:17247915-17248586	.	.	.
chr1	17276400	17281900	.	Name=enh_chr1:17279542-17279588,enh_chr1:17279039-17279270,enh_chr1:17278633-17278696,enh_chr1:17278702-17278792,enh_chr1:17277978-17278087,enh_chr1:17279866-17279916,enh_chr1:17278097-17278627,enh_chr1:17279403-17279468,enh_chr1:17277894-17277963,enh_chr1:17277713-17277787	.	.	.	.
chr1	17285900	17291900	Name=prom_chr1:17286843-17287884	Name=enh_chr1:17288348-17288440,enh_chr1:17289911-17290292,enh_chr1:17289093-17289177,enh_chr1:17289283-17289327,enh_chr1:17288024-17288074,enh_chr1:17289183-17289237,enh_chr1:17286031-17286136,enh_chr1:17286298-17286386,enh_chr1:17288220-17288270,enh_chr1:17288668-17288708	.	.	.	.
chr1	17305200	17308000	Name=prom_chr1:17306239-17306980,prom_chr1:17306114-17306231,prom_chr1:17307071-17307536	Name=enh_chr1:17307583-17308380	Name=dyadic_chr1:17305026-17305757,dyadic_chr1:17305759-17306019	.	.	.
chr1	17309500	17312200	.	Name=enh_chr1:17309875-17310006,enh_chr1:17310291-17310470,enh_chr1:17311104-17311826,enh_chr1:17310984-17311034,enh_chr1:17309540-17309587	.	.	.	.
chr1	17335500	17342700	Name=prom_chr1:17337672-17338861	Name=enh_chr1:17335669-17335779,enh_chr1:17336232-17336479,enh_chr1:17341803-17341992,enh_chr1:17339580-17340007,enh_chr1:17341251-17341422,enh_chr1:17336791-17336976,enh_chr1:17336513-17336628,enh_chr1:17342077-17342329,enh_chr1:17341073-17341153,enh_chr1:17340414-17340719,enh_chr1:17342494-17343200,enh_chr1:17340065-17340256	Name=dyadic_chr1:17338899-17339042,dyadic_chr1:17337081-17337598	.	.	.
chr1	17346200	17350300	.	Name=enh_chr1:17349561-17349613,enh_chr1:17349260-17349320,enh_chr1:17347165-17347361,enh_chr1:17349876-17349986,enh_chr1:17350182-17350546,enh_chr1:17348638-17348717,enh_chr1:17348789-17348849,enh_chr1:17349688-17349839,enh_chr1:17348975-17349037	.	.	.	.
chr1	17372000	17381400	Name=prom_chr1:17381192-17381301,prom_chr1:17379871-17380964	Name=enh_chr1:17375075-17375125,enh_chr1:17378613-17378800,enh_chr1:17373764-17373808,enh_chr1:17378809-17378849,enh_chr1:17372240-17372389,enh_chr1:17372481-17373094	Name=dyadic_chr1:17379145-17379389,dyadic_chr1:17379431-17379578,dyadic_chr1:17379658-17379856	.	.	.
chr1	17384100	17402200	.	Name=enh_chr1:17384883-17384929,enh_chr1:17386922-17387036,enh_chr1:17385879-17385923,enh_chr1:17389716-17389796,enh_chr1:17384760-17384800,enh_chr1:17390076-17390809,enh_chr1:17391838-17391898,enh_chr1:17402025-17402279,enh_chr1:17394102-17394207,enh_chr1:17386082-17386902,enh_chr1:17391054-17391150,enh_chr1:17389399-17389549,enh_chr1:17387046-17387240,enh_chr1:17385981-17386035,enh_chr1:1739388…	Name=dyadic_chr1:17392906-17393328,dyadic_chr1:17392257-17392557,dyadic_chr1:17387474-17387533,dyadic_chr1:17393370-17393521,dyadic_chr1:17393645-17393709,dyadic_chr1:17388510-17388643,dyadic_chr1:17388829-17388889,dyadic_chr1:17388106-17388434	.	.	.
chr1	17409900	17412500	.	Name=enh_chr1:17412172-17412256,enh_chr1:17411513-17411614,enh_chr1:17409937-17410012,enh_chr1:17410771-17411208	.	.	Name=shores:chr1:17408150:17410149	Name=shelves:chr1:shores:chr1:17408150:17410149:17410150
chr1	17418700	17425800	.	Name=enh_chr1:17420019-17420073,enh_chr1:17425003-17425792,enh_chr1:17420670-17420785,enh_chr1:17424298-17424800,enh_chr1:17421334-17421542,enh_chr1:17423534-17423584,enh_chr1:17422206-17422256,enh_chr1:17424063-17424208,enh_chr1:17423702-17424033	.	Name=island:chr1:17419704:17420051	Name=shores:chr1:17420052:17422051,shores:chr1:17417704:17419703	Name=shelves:chr1:shores:chr1:17420052:17422051:17422052
chr1	17426200	17426300	.	Name=enh_chr1:17426289-17426477	.	.	.	.
chr1	17432400	17438800	.	Name=enh_chr1:17437137-17437280,enh_chr1:17435721-17435765,enh_chr1:17435934-17435984,enh_chr1:17437352-17437431,enh_chr1:17434900-17435338,enh_chr1:17432725-17432854,enh_chr1:17436730-17437022,enh_chr1:17432413-17432484,enh_chr1:17436444-17436708,enh_chr1:17435339-17435569,enh_chr1:17433924-17434078,enh_chr1:17434335-17434415,enh_chr1:17433541-17433591	.	Name=island:chr1:17437576:17439981	Name=shores:chr1:17435576:17437575	Name=shelves:chr1:17433576:17435575
chr1	17440800	17462700	Name=prom_chr1:17459621-17459671,prom_chr1:17445585-17445668,prom_chr1:17445217-17445526,prom_chr1:17445742-17446937,prom_chr1:17444841-17445071	Name=enh_chr1:17452874-17453160,enh_chr1:17450755-17450877,enh_chr1:17455471-17455521,enh_chr1:17454643-17454709,enh_chr1:17450168-17450306,enh_chr1:17449679-17449902,enh_chr1:17447042-17447148,enh_chr1:17447906-17448224,enh_chr1:17455532-17455582,enh_chr1:17447567-17447764,enh_chr1:17456317-17456371,enh_chr1:17452189-17452835,enh_chr1:17454817-17455335,enh_chr1:17448683-17448895,enh_chr1:1744846…	Name=dyadic_chr1:17444545-17444675,dyadic_chr1:17444410-17444487,dyadic_chr1:17444190-17444360,dyadic_chr1:17444695-17444790	.	Name=shores:chr1:17439982:17441981	Name=shelves:chr1:shores:chr1:17439982:17441981:17441982
chr1	17474400	17476200	.	Name=enh_chr1:17475791-17475962	.	.	.	.
chr1	17477300	17482500	.	.	.	.	.	.
chr1	17482900	17485500	.	.	.	.	.	.
chr1	17495300	17512300	.	Name=enh_chr1:17497173-17497494,enh_chr1:17499887-17499951,enh_chr1:17503295-17503448,enh_chr1:17508281-17508817,enh_chr1:17494368-17495413,enh_chr1:17495514-17495575,enh_chr1:17508892-17508954,enh_chr1:17510561-17510773,enh_chr1:17509363-17509674,enh_chr1:17502918-17503045,enh_chr1:17511760-17511844	.	.	.	.
chr1	17512600	17514200	.	Name=enh_chr1:17513424-17513507,enh_chr1:17512606-17513027,enh_chr1:17513510-17513831	.	.	.	.
chr1	17517300	17531700	.	Name=enh_chr1:17519203-17519388,enh_chr1:17527901-17528027,enh_chr1:17526539-17526579,enh_chr1:17530570-17531406,enh_chr1:17525560-17525671,enh_chr1:17518067-17518303,enh_chr1:17530426-17530466,enh_chr1:17519434-17519602,enh_chr1:17527341-17527591,enh_chr1:17525321-17525555,enh_chr1:17516946-17517559,enh_chr1:17520467-17520519,enh_chr1:17518407-17518984,enh_chr1:17528252-17528483,enh_chr1:1752591…	.	.	.	.
chr1	17576400	17581500	.	Name=enh_chr1:17576892-17576955,enh_chr1:17578339-17578511,enh_chr1:17577011-17577101,enh_chr1:17578162-17578305,enh_chr1:17576724-17576774,enh_chr1:17577763-17578062	Name=dyadic_chr1:17577171-17577469	.	.	.
chr1	17599200	17608000	.	Name=enh_chr1:17599583-17599633,enh_chr1:17599313-17599379,enh_chr1:17600676-17600977,enh_chr1:17605532-17605822	Name=dyadic_chr1:17603136-17603385	.	.	.
chr1	17619200	17619900	.	Name=enh_chr1:17618907-17619210,enh_chr1:17619453-17619575,enh_chr1:17619268-17619396	.	.	.	Name=shelves:chr1:17618957:17620956
chr1	17627900	17639800	.	Name=enh_chr1:17634145-17634195,enh_chr1:17635872-17636053,enh_chr1:17636084-17636621,enh_chr1:17631162-17631482,enh_chr1:17635716-17635808,enh_chr1:17638978-17639168,enh_chr1:17634280-17634421,enh_chr1:17633059-17633109,enh_chr1:17630154-17630361,enh_chr1:17636642-17636715,enh_chr1:17631508-17631602,enh_chr1:17630731-17631034,enh_chr1:17635057-17635438	Name=dyadic_chr1:17634767-17634947,dyadic_chr1:17637212-17637280,dyadic_chr1:17634593-17634695	.	.	.
chr1	17653800	17665900	.	Name=enh_chr1:17657043-17657093,enh_chr1:17656801-17656901,enh_chr1:17662663-17662831,enh_chr1:17662922-17663039	.	.	.	.
chr1	17674400	17685800	.	Name=enh_chr1:17676639-17676770,enh_chr1:17681191-17681362,enh_chr1:17677256-17677319,enh_chr1:17685426-17685481,enh_chr1:17674989-17675090,enh_chr1:17674526-17674926,enh_chr1:17685549-17685654,enh_chr1:17680384-17680438,enh_chr1:17676349-17676476,enh_chr1:17675557-17675637,enh_chr1:17677574-17677659	Name=dyadic_chr1:17683184-17683530,dyadic_chr1:17682439-17682808,dyadic_chr1:17682159-17682265,dyadic_chr1:17683048-17683151	.	.	.
chr1	17719900	17720100	.	Name=enh_chr1:17719858-17719976	.	.	.	.
chr1	17746300	17748400	.	Name=enh_chr1:17746067-17747130,enh_chr1:17747191-17747241,enh_chr1:17747990-17748217	.	.	.	.
chr1	17750200	17750300	.	Name=enh_chr1:17750220-17750716	.	.	.	.
chr1	17751600	17751800	.	.	.	.	.	.
chr1	17761700	17769200	Name=prom_chr1:17763258-17767360	Name=enh_chr1:17762964-17763205,enh_chr1:17762447-17762603,enh_chr1:17768484-17768571,enh_chr1:17762012-17762062,enh_chr1:17768729-17768852,enh_chr1:17767402-17767466,enh_chr1:17767802-17768466	.	.	.	.
chr1	17774000	17774200	.	Name=enh_chr1:17774006-17774368	.	.	.	.
chr1	17811900	17812500	.	Name=enh_chr1:17811887-17812056,enh_chr1:17812123-17812302	.	.	.	.
chr1	17819500	17821800	.	Name=enh_chr1:17820660-17821177,enh_chr1:17820604-17820649	.	.	.	.
chr1	17865300	17868700	Name=prom_chr1:17866243-17867757,prom_chr1:17866098-17866238	Name=enh_chr1:17864601-17865711	Name=dyadic_chr1:17865771-17865932,dyadic_chr1:17867881-17867971	.	.	.
chr1	18392100	18430300	.	Name=enh_chr1:18420443-18420628,enh_chr1:18393834-18394055,enh_chr1:18396532-18396653,enh_chr1:18407118-18407293,enh_chr1:18406647-18406754,enh_chr1:18399702-18399788,enh_chr1:18425555-18425864,enh_chr1:18404954-18405028,enh_chr1:18426357-18426425,enh_chr1:18418142-18418271,enh_chr1:18398553-18398611,enh_chr1:18406450-18406528,enh_chr1:18405225-18405335,enh_chr1:18418659-18418856,enh_chr1:1842522…	.	.	.	.
chr1	18433000	18439600	Name=prom_chr1:18436546-18437025,prom_chr1:18433793-18434371,prom_chr1:18435659-18435823,prom_chr1:18437562-18437862,prom_chr1:18435458-18435574,prom_chr1:18434620-18435196,prom_chr1:18436479-18436531,prom_chr1:18437039-18437348,prom_chr1:18435251-18435388	Name=enh_chr1:18438337-18438472,enh_chr1:18433593-18433730,enh_chr1:18438572-18438622,enh_chr1:18433391-18433507	Name=dyadic_chr1:18438034-18438159,dyadic_chr1:18436053-18436432	.	.	.
chr1	18442800	18456100	.	Name=enh_chr1:18448087-18448148,enh_chr1:18446404-18446621,enh_chr1:18442855-18442942,enh_chr1:18444128-18444178,enh_chr1:18450277-18450372,enh_chr1:18443392-18443532,enh_chr1:18453550-18453600,enh_chr1:18454948-18455089,enh_chr1:18453254-18453316,enh_chr1:18445272-18445326	Name=dyadic_chr1:18444659-18444790,dyadic_chr1:18444917-18444970	.	.	.
chr1	18807100	18808200	.	Name=enh_chr1:18807866-18808038,enh_chr1:18806754-18807857	.	.	.	.
chr1	18811300	18815500	.	Name=enh_chr1:18813021-18813167,enh_chr1:18812158-18812239,enh_chr1:18813753-18813859,enh_chr1:18812791-18812968,enh_chr1:18811732-18811988	.	.	.	.
chr1	18848600	18861600	.	Name=enh_chr1:18859245-18859305,enh_chr1:18858819-18858882,enh_chr1:18857523-18857778,enh_chr1:18859939-18860022,enh_chr1:18861519-18861569,enh_chr1:18857245-18857408,enh_chr1:18860518-18860615,enh_chr1:18861068-18861158,enh_chr1:18860122-18860162,enh_chr1:18858040-18858094,enh_chr1:18859481-18859555,enh_chr1:18861599-18861649	.	Name=island:chr1:18854451:18854975	Name=shores:chr1:18854976:18856975,shores:chr1:18852451:18854450	Name=shelves:chr1:shores:chr1:18854976:18856975:18856976,shelves:chr1:18850451:18852450
chr1	18881900	18887500	.	Name=enh_chr1:18885044-18885112,enh_chr1:18887332-18887463,enh_chr1:18883446-18883563,enh_chr1:18886602-18886763	Name=dyadic_chr1:18884002-18884926	Name=island:chr1:18883132:18883420	Name=shores:chr1:18881132:18883131,shores:chr1:18883421:18885420	Name=shelves:chr1:shores:chr1:18883421:18885420:18885421
chr1	18917600	18930100	.	Name=enh_chr1:18926077-18926228,enh_chr1:18926251-18926492,enh_chr1:18923829-18924349,enh_chr1:18929837-18930000,enh_chr1:18929232-18929430,enh_chr1:18925100-18925175,enh_chr1:18925456-18925579,enh_chr1:18924858-18924931,enh_chr1:18925587-18926015,enh_chr1:18929481-18929723,enh_chr1:18930044-18930226	.	.	.	.
chr1	18937500	18998100	Name=prom_chr1:18957207-18959147,prom_chr1:18957084-18957188	Name=enh_chr1:18979885-18980048,enh_chr1:18977941-18978016,enh_chr1:18982415-18982499,enh_chr1:18955055-18955105,enh_chr1:18979460-18979618,enh_chr1:18978884-18978984,enh_chr1:18992930-18993458,enh_chr1:18980951-18981146,enh_chr1:18975746-18975796,enh_chr1:18940638-18940845,enh_chr1:18981413-18981467,enh_chr1:18953754-18953804,enh_chr1:18988234-18988470,enh_chr1:18979721-18979846,enh_chr1:1898791…	Name=dyadic_chr1:18974283-18974333,dyadic_chr1:18954406-18954517,dyadic_chr1:18967888-18968245,dyadic_chr1:18956596-18956969,dyadic_chr1:18960460-18960825,dyadic_chr1:18968291-18968361,dyadic_chr1:18956226-18956541,dyadic_chr1:18975466-18975534,dyadic_chr1:18974334-18974384,dyadic_chr1:18972610-18972664,dyadic_chr1:18962691-18964730,dyadic_chr1:18964772-18964978,dyadic_chr1:18962280-18962320,dyad…	Name=island:chr1:18955454:18957389	Name=shores:chr1:18953454:18955453,shores:chr1:18957390:18959389	Name=shelves:chr1:shores:chr1:18957390:18959389:18959390,shelves:chr1:18951454:18953453
chr1	19147200	19148700	.	Name=enh_chr1:19147710-19147768	Name=dyadic_chr1:19147069-19147677	.	.	.
chr1	19201800	19203000	.	Name=enh_chr1:19201599-19202181	.	.	.	.
chr1	19210200	19212200	.	Name=enh_chr1:19210647-19211029,enh_chr1:19211202-19211252	.	Name=island:chr1:19209657:19210552	Name=shores:chr1:19210553:19212552	.
chr1	19226800	19240700	Name=prom_chr1:19228415-19230070	Name=enh_chr1:19230687-19230777,enh_chr1:19235971-19236048,enh_chr1:19234313-19234905,enh_chr1:19231388-19231438,enh_chr1:19237231-19237464,enh_chr1:19235033-19235166,enh_chr1:19234919-19235012,enh_chr1:19227777-19227868,enh_chr1:19227123-19227245,enh_chr1:19239448-19240189,enh_chr1:19235345-19235407,enh_chr1:19230126-19230207,enh_chr1:19233173-19233290,enh_chr1:19233436-19234308,enh_chr1:1922753…	Name=dyadic_chr1:19228017-19228107,dyadic_chr1:19228277-19228359	.	.	.
chr1	19248700	19258200	.	Name=enh_chr1:19257296-19257336,enh_chr1:19250059-19250142,enh_chr1:19251327-19251423,enh_chr1:19252190-19252256,enh_chr1:19255643-19255708,enh_chr1:19256215-19256554,enh_chr1:19250731-19251165,enh_chr1:19252754-19254692,enh_chr1:19251613-19251663,enh_chr1:19248699-19249245,enh_chr1:19255537-19255631,enh_chr1:19249279-19249346,enh_chr1:19250146-19250719,enh_chr1:19251484-19251524,enh_chr1:1925487…	.	Name=island:chr1:19251390:19252214	Name=shores:chr1:19249390:19251389,shores:chr1:19252215:19254214	Name=shelves:chr1:shores:chr1:19252215:19254214:19254215,shelves:chr1:19247390:19249389
chr1	19270100	19293400	Name=prom_chr1:19281628-19282711,prom_chr1:19282759-19284254	Name=enh_chr1:19271540-19271648,enh_chr1:19279772-19279822,enh_chr1:19288446-19288486,enh_chr1:19273920-19273995,enh_chr1:19274747-19274849,enh_chr1:19289778-19289889,enh_chr1:19274455-19274505,enh_chr1:19284763-19284927,enh_chr1:19286391-19286466,enh_chr1:19287148-19287198,enh_chr1:19284627-19284738,enh_chr1:19274155-19274405,enh_chr1:19287505-19287555,enh_chr1:19288610-19289003,enh_chr1:1927122…	Name=dyadic_chr1:19284483-19284583,dyadic_chr1:19275499-19277715,dyadic_chr1:19280951-19281626,dyadic_chr1:19280168-19280754,dyadic_chr1:19280764-19280948	Name=island:chr1:19288504:19289166,island:chr1:19273755:19274448	Name=shores:chr1:19274449:19276448,shores:chr1:19289167:19291166,shores:chr1:19286504:19288503,shores:chr1:19271755:19273754	Name=shelves:chr1:shores:chr1:19274449:19276448:19276449,shelves:chr1:shores:chr1:19289167:19291166:19291167,shelves:chr1:19269755:19271754,shelves:chr1:19284504:19286503
chr1	19448200	19452700	.	Name=enh_chr1:19450401-19450660,enh_chr1:19450765-19451167,enh_chr1:19448722-19448925,enh_chr1:19448586-19448651,enh_chr1:19449263-19449451,enh_chr1:19449800-19449897	.	.	.	.
chr1	19501500	19519400	.	Name=enh_chr1:19517442-19517492,enh_chr1:19518271-19518571,enh_chr1:19516366-19516473,enh_chr1:19516885-19516983,enh_chr1:19506122-19506679,enh_chr1:19505563-19505682,enh_chr1:19512524-19512600,enh_chr1:19507444-19507520,enh_chr1:19518763-19519091,enh_chr1:19518639-19518713,enh_chr1:19506900-19507018	.	.	.	.
chr1	19531100	19531200	.	Name=enh_chr1:19531058-19531316	.	.	.	.
chr1	19532200	19538800	Name=prom_chr1:19535778-19537670	Name=enh_chr1:19532210-19532260,enh_chr1:19532534-19532584,enh_chr1:19532856-19532935,enh_chr1:19534366-19534830,enh_chr1:19532632-19532692,enh_chr1:19532750-19532845,enh_chr1:19532402-19532459,enh_chr1:19535013-19535092,enh_chr1:19533496-19533750	Name=dyadic_chr1:19537831-19537900,dyadic_chr1:19537734-19537784,dyadic_chr1:19537951-19538010,dyadic_chr1:19535565-19535735,dyadic_chr1:19535288-19535490	.	.	.
chr1	19549700	19549800	.	.	.	.	.	.
chr1	19566500	19571000	.	Name=enh_chr1:19567614-19568094,enh_chr1:19566522-19567116	.	.	.	.
chr1	19575800	19582800	Name=prom_chr1:19579149-19579199,prom_chr1:19577421-19578985	Name=enh_chr1:19581065-19581165	Name=dyadic_chr1:19577246-19577301,dyadic_chr1:19579398-19579448	.	.	.
chr1	19600300	19606000	Name=prom_chr1:19600826-19601112,prom_chr1:19600634-19600786	.	Name=dyadic_chr1:19601120-19601232,dyadic_chr1:19601271-19601388	.	.	Name=shelves:chr1:shores:chr1:19597509:19599508:19599509
chr1	19614800	19621300	Name=prom_chr1:19614215-19614855,prom_chr1:19614990-19615062,prom_chr1:19615252-19615451,prom_chr1:19614856-19614906	Name=enh_chr1:19618995-19619045,enh_chr1:19618839-19618940,enh_chr1:19616322-19616407,enh_chr1:19616492-19616573	Name=dyadic_chr1:19615457-19615978	.	.	.
chr1	19637400	19643200	Name=prom_chr1:19637433-19639763	Name=enh_chr1:19640617-19641325,enh_chr1:19641864-19642588,enh_chr1:19640037-19640489,enh_chr1:19642718-19642832	Name=dyadic_chr1:19639846-19640021,dyadic_chr1:19642921-19643006,dyadic_chr1:19643123-19643184	.	Name=shores:chr1:19641761:19643760	Name=shelves:chr1:19639761:19641760
chr1	19647400	19651100	.	Name=enh_chr1:19649040-19649195,enh_chr1:19647569-19647613,enh_chr1:19649593-19649643,enh_chr1:19647663-19647911	.	.	Name=shores:chr1:19645430:19647429	Name=shelves:chr1:shores:chr1:19645430:19647429:19647430
chr1	19666600	19675400	.	Name=enh_chr1:19674686-19674736,enh_chr1:19674352-19674560,enh_chr1:19670388-19670441,enh_chr1:19672595-19672768,enh_chr1:19671296-19671341,enh_chr1:19670934-19671202,enh_chr1:19670460-19670544,enh_chr1:19667765-19667815,enh_chr1:19670227-19670281,enh_chr1:19669252-19669345,enh_chr1:19669897-19670015,enh_chr1:19671398-19671466,enh_chr1:19674935-19675220,enh_chr1:19671830-19671884,enh_chr1:1967122…	Name=dyadic_chr1:19674103-19674293	.	Name=shores:chr1:19666296:19668295	Name=shelves:chr1:shores:chr1:19666296:19668295:19668296,shelves:chr1:19675017:19677016
chr1	19681400	19682500	.	.	.	.	.	Name=shelves:chr1:shores:chr1:19679373:19681372:19681373
chr1	19696800	19697900	.	Name=enh_chr1:19696916-19697296,enh_chr1:19696734-19696857,enh_chr1:19697321-19697576,enh_chr1:19697828-19698017	.	.	.	.
chr1	19715900	19719900	.	Name=enh_chr1:19716796-19717030,enh_chr1:19718702-19718799,enh_chr1:19716626-19716773,enh_chr1:19717195-19718433,enh_chr1:19716331-19716408,enh_chr1:19719568-19719629,enh_chr1:19718831-19718898,enh_chr1:19719653-19719907,enh_chr1:19718594-19718678,enh_chr1:19719350-19719401	.	.	.	.
chr1	19732700	19733000	.	Name=enh_chr1:19732057-19733024	.	.	.	.
chr1	19780100	19847200	Name=prom_chr1:19810622-19812866	Name=enh_chr1:19798746-19799186,enh_chr1:19797100-19797198,enh_chr1:19789389-19790246,enh_chr1:19794870-19796502,enh_chr1:19783989-19784079,enh_chr1:19780990-19781638,enh_chr1:19814160-19814733,enh_chr1:19820945-19820989,enh_chr1:19788540-19788615,enh_chr1:19808311-19808620,enh_chr1:19780095-19780145,enh_chr1:19780360-19780421,enh_chr1:19782221-19782314,enh_chr1:19796575-19796619,enh_chr1:1983533…	Name=dyadic_chr1:19810100-19810198,dyadic_chr1:19813494-19813556,dyadic_chr1:19810268-19810461,dyadic_chr1:19813052-19813486,dyadic_chr1:19813570-19813653,dyadic_chr1:19809830-19810098,dyadic_chr1:19823314-19823364,dyadic_chr1:19804334-19804779,dyadic_chr1:19802974-19804239	Name=island:chr1:19800029:19800287	Name=shores:chr1:19798029:19800028,shores:chr1:19800288:19802287	Name=shelves:chr1:shores:chr1:19800288:19802287:19802288,shelves:chr1:19796029:19798028
chr1	19921800	19940300	Name=prom_chr1:19922626-19924804	Name=enh_chr1:19932693-19932747,enh_chr1:19934579-19934639,enh_chr1:19936897-19937012,enh_chr1:19932865-19932944,enh_chr1:19927596-19927656,enh_chr1:19926662-19926718,enh_chr1:19936835-19936879,enh_chr1:19933252-19933329,enh_chr1:19937319-19937413,enh_chr1:19929077-19929131,enh_chr1:19934311-19934403,enh_chr1:19926070-19926131,enh_chr1:19934522-19934562,enh_chr1:19938016-19938090,enh_chr1:1992918…	Name=dyadic_chr1:19924838-19924962	.	.	.
chr1	19965900	19966000	.	Name=enh_chr1:19965865-19965964	.	.	.	.
chr1	19970000	19972900	Name=prom_chr1:19970972-19971098,prom_chr1:19971133-19972290,prom_chr1:19970120-19970885	.	Name=dyadic_chr1:19969654-19970118,dyadic_chr1:19972344-19972815	.	.	.
chr1	19978900	19990800	.	Name=enh_chr1:19981664-19982073,enh_chr1:19985115-19985328,enh_chr1:19987039-19987293,enh_chr1:19982412-19982456,enh_chr1:19980989-19981213,enh_chr1:19979671-19979721,enh_chr1:19982951-19982995,enh_chr1:19989643-19989683,enh_chr1:19983682-19983811,enh_chr1:19984238-19984382,enh_chr1:19983954-19984040,enh_chr1:19982138-19982257,enh_chr1:19987620-19987670,enh_chr1:19986846-19987024,enh_chr1:1998006…	Name=dyadic_chr1:19990573-19990643,dyadic_chr1:19990685-19990989	.	.	.
chr1	19990900	20006100	Name=prom_chr1:19991042-19991121,prom_chr1:19991420-19991575,prom_chr1:19993543-19993593,prom_chr1:19991287-19991372,prom_chr1:19992095-19992155,prom_chr1:19993630-19993674,prom_chr1:19992176-19992246,prom_chr1:19991953-19992026,prom_chr1:19991846-19991944	Name=enh_chr1:20001774-20001852,enh_chr1:19997924-19997991,enh_chr1:20002957-20003391,enh_chr1:20005447-20005503	Name=dyadic_chr1:19992396-19992598,dyadic_chr1:19992615-19992715,dyadic_chr1:19990685-19990989,dyadic_chr1:19992922-19992979	.	.	.
chr1	20042000	20045100	.	Name=enh_chr1:20041996-20042524,enh_chr1:20044179-20044236	.	.	.	.
chr1	20088800	20088900	.	Name=enh_chr1:20088803-20089019	.	.	.	.
chr1	20092100	20092200	.	Name=enh_chr1:20092147-20092448	.	.	.	.
chr1	20125300	20131200	Name=prom_chr1:20127195-20127235,prom_chr1:20125717-20127146	Name=enh_chr1:20127783-20127912,enh_chr1:20128882-20129064,enh_chr1:20125311-20125396,enh_chr1:20127593-20127748,enh_chr1:20125487-20125552	Name=dyadic_chr1:20125601-20125671	.	.	.
chr1	20151200	20189700	Name=prom_chr1:20173753-20173883,prom_chr1:20174040-20174099	Name=enh_chr1:20179702-20179846,enh_chr1:20171595-20172056,enh_chr1:20186551-20186657,enh_chr1:20187030-20187428,enh_chr1:20186495-20186545,enh_chr1:20185500-20185692,enh_chr1:20176877-20176968,enh_chr1:20173363-20173403,enh_chr1:20151191-20151334,enh_chr1:20166932-20167006,enh_chr1:20176170-20176274,enh_chr1:20188152-20188254,enh_chr1:20188698-20188972,enh_chr1:20174813-20174939,enh_chr1:2017957…	.	Name=island:chr1:20185867:20186304	Name=shores:chr1:20186305:20188304,shores:chr1:20183867:20185866	Name=shelves:chr1:shores:chr1:20186305:20188304:20188305,shelves:chr1:20181867:20183866
chr1	20205000	20214800	Name=prom_chr1:20208372-20209689	Name=enh_chr1:20210924-20211215,enh_chr1:20211506-20211608,enh_chr1:20214611-20214879,enh_chr1:20212441-20212582,enh_chr1:20205155-20205457,enh_chr1:20204717-20205076,enh_chr1:20211378-20211492	Name=dyadic_chr1:20210015-20210070,dyadic_chr1:20209732-20209798	.	.	.
chr1	20477800	20480700	.	Name=enh_chr1:20478407-20479983,enh_chr1:20477845-20477940,enh_chr1:20480574-20480660,enh_chr1:20480199-20480354,enh_chr1:20480360-20480445,enh_chr1:20478325-20478381,enh_chr1:20480030-20480088,enh_chr1:20480670-20480885	.	.	.	Name=shelves:chr1:20479969:20481968
chr1	20510500	20514600	Name=prom_chr1:20512767-20513193	Name=enh_chr1:20514322-20514428,enh_chr1:20513670-20513902,enh_chr1:20510486-20510663,enh_chr1:20513952-20514082,enh_chr1:20511034-20511418,enh_chr1:20514436-20514535	Name=dyadic_chr1:20510767-20510817,dyadic_chr1:20513209-20513327,dyadic_chr1:20511679-20512708,dyadic_chr1:20510869-20510937	.	.	Name=shelves:chr1:shores:chr1:20508391:20510390:20510391
chr1	20520300	20526300	.	Name=enh_chr1:20526049-20526167,enh_chr1:20523974-20524132,enh_chr1:20524195-20524245,enh_chr1:20521340-20521543,enh_chr1:20520743-20521138,enh_chr1:20521620-20521920,enh_chr1:20525631-20525925	Name=dyadic_chr1:20521988-20522082	.	.	.
chr1	20537800	20564500	.	Name=enh_chr1:20555601-20555909,enh_chr1:20563882-20563977,enh_chr1:20564252-20564448,enh_chr1:20537207-20538463,enh_chr1:20557951-20558077,enh_chr1:20551486-20551613,enh_chr1:20560361-20560759,enh_chr1:20562880-20562946,enh_chr1:20562632-20562672,enh_chr1:20547079-20547151,enh_chr1:20559155-20559480,enh_chr1:20546252-20546568,enh_chr1:20549989-20550079,enh_chr1:20550464-20550586,enh_chr1:2055067…	Name=dyadic_chr1:20557123-20557179	Name=island:chr1:20552401:20554002	Name=shores:chr1:20554003:20556002,shores:chr1:20550401:20552400	Name=shelves:chr1:20548401:20550400,shelves:chr1:shores:chr1:20554003:20556002:20556003
chr1	20669400	20671600	Name=prom_chr1:20669674-20670445,prom_chr1:20669418-20669607	Name=enh_chr1:20671358-20671516	Name=dyadic_chr1:20670450-20670659,dyadic_chr1:20670819-20670960	.	.	.
chr1	20692200	20695400	Name=prom_chr1:20693294-20693344,prom_chr1:20693378-20693461,prom_chr1:20693007-20693173,prom_chr1:20692402-20692872,prom_chr1:20693532-20693928	.	Name=dyadic_chr1:20692286-20692367,dyadic_chr1:20693978-20694066	.	Name=shores:chr1:20694446:20696445	Name=shelves:chr1:20692446:20694445
chr1	20697000	20701100	.	Name=enh_chr1:20698070-20698170,enh_chr1:20698275-20698364,enh_chr1:20700018-20700197,enh_chr1:20700402-20700454,enh_chr1:20697327-20697619,enh_chr1:20700467-20700561	.	.	Name=shores:chr1:20696697:20698696	Name=shelves:chr1:20700515:20702514,shelves:chr1:shores:chr1:20696697:20698696:20698697
chr1	20801700	20805000	.	Name=enh_chr1:20804577-20804758,enh_chr1:20804285-20804568,enh_chr1:20803981-20804040,enh_chr1:20803489-20803623,enh_chr1:20802484-20803336,enh_chr1:20804067-20804133,enh_chr1:20804798-20804852,enh_chr1:20804918-20804991,enh_chr1:20801638-20801774,enh_chr1:20803664-20803720	.	.	.	.
chr1	20807300	20815000	Name=prom_chr1:20811864-20814086,prom_chr1:20811744-20811854,prom_chr1:20810101-20811456,prom_chr1:20811511-20811735,prom_chr1:20809717-20809822	Name=enh_chr1:20808953-20809455,enh_chr1:20807380-20808463,enh_chr1:20808591-20808671,enh_chr1:20814895-20814964,enh_chr1:20814091-20814177,enh_chr1:20808702-20808787,enh_chr1:20806859-20807349,enh_chr1:20814208-20814369,enh_chr1:20814784-20814867	.	.	.	.
chr1	20817000	20818600	.	Name=enh_chr1:20818442-20818561	.	.	.	.
chr1	20832900	20857600	Name=prom_chr1:20835017-20835075,prom_chr1:20833833-20834970	Name=enh_chr1:20838246-20838450,enh_chr1:20838513-20838733,enh_chr1:20856828-20857087,enh_chr1:20857152-20857206,enh_chr1:20857212-20857280,enh_chr1:20857444-20857710,enh_chr1:20848736-20849330	Name=dyadic_chr1:20835377-20835441	.	.	.
chr1	20861200	20883700	Name=prom_chr1:20879308-20880343,prom_chr1:20878217-20878278,prom_chr1:20878511-20879111,prom_chr1:20880428-20880554,prom_chr1:20879149-20879256,prom_chr1:20878358-20878462	Name=enh_chr1:20877210-20877295,enh_chr1:20882412-20882462,enh_chr1:20865737-20865891,enh_chr1:20861344-20861432,enh_chr1:20877331-20877441,enh_chr1:20881864-20881914,enh_chr1:20867113-20867173,enh_chr1:20866892-20867069,enh_chr1:20864963-20865068,enh_chr1:20882980-20883093,enh_chr1:20882053-20882181,enh_chr1:20866259-20866342	Name=dyadic_chr1:20877907-20878017,dyadic_chr1:20881158-20881239,dyadic_chr1:20880754-20880850,dyadic_chr1:20880898-20881121,dyadic_chr1:20881591-20881722	.	.	.
chr1	20883800	20905600	.	Name=enh_chr1:20902901-20903002,enh_chr1:20901629-20902323,enh_chr1:20902759-20902824,enh_chr1:20905494-20905846,enh_chr1:20901319-20901432,enh_chr1:20902482-20902532,enh_chr1:20884798-20884965,enh_chr1:20890211-20890280,enh_chr1:20889955-20890088,enh_chr1:20904690-20904861,enh_chr1:20903012-20903260	.	.	.	.
chr1	20905700	20926800	.	Name=enh_chr1:20920861-20920950,enh_chr1:20911449-20911641,enh_chr1:20913915-20914047,enh_chr1:20913775-20913882,enh_chr1:20914552-20914654,enh_chr1:20905494-20905846,enh_chr1:20913573-20913686,enh_chr1:20920151-20920201,enh_chr1:20923479-20923626,enh_chr1:20918632-20918817,enh_chr1:20914186-20914455,enh_chr1:20916866-20917301,enh_chr1:20922727-20922787,enh_chr1:20922244-20922326,enh_chr1:2092035…	Name=dyadic_chr1:20915203-20915652,dyadic_chr1:20918426-20918476,dyadic_chr1:20924264-20924510,dyadic_chr1:20922797-20922872,dyadic_chr1:20915825-20916843	.	.	.
chr1	20928100	20935900	.	Name=enh_chr1:20930192-20930399,enh_chr1:20927764-20928306,enh_chr1:20930014-20930144,enh_chr1:20933513-20933563,enh_chr1:20935419-20935479,enh_chr1:20929359-20929860,enh_chr1:20930424-20931468,enh_chr1:20933876-20933940,enh_chr1:20928726-20928780,enh_chr1:20932712-20932799	.	.	.	.
chr1	20942900	20962100	Name=prom_chr1:20951698-20952190,prom_chr1:20959494-20961549	Name=enh_chr1:20946444-20946561,enh_chr1:20958993-20959135,enh_chr1:20946609-20946689,enh_chr1:20951319-20951406,enh_chr1:20954115-20954188,enh_chr1:20951052-20951156,enh_chr1:20952751-20952801,enh_chr1:20952299-20952440,enh_chr1:20943814-20943864,enh_chr1:20953178-20953349,enh_chr1:20945209-20945329,enh_chr1:20959274-20959428,enh_chr1:20946752-20946807,enh_chr1:20943038-20943211,enh_chr1:2095347…	Name=dyadic_chr1:20943221-20943309	.	.	.
chr1	20985700	20986200	.	.	.	.	.	.
chr1	20986800	20990800	Name=prom_chr1:20987205-20988705	Name=enh_chr1:20989063-20989120,enh_chr1:20990075-20990125,enh_chr1:20989978-20990027,enh_chr1:20990538-20990614	Name=dyadic_chr1:20986861-20987121,dyadic_chr1:20988983-20989054,dyadic_chr1:20988753-20988951	.	.	.
chr1	20992300	20992400	.	Name=enh_chr1:20992271-20992439	.	.	.	.
chr1	21018600	21025200	Name=prom_chr1:21022700-21023846	Name=enh_chr1:21024313-21024491,enh_chr1:21024875-21025428,enh_chr1:21024170-21024223,enh_chr1:21023964-21024034,enh_chr1:21018682-21018767,enh_chr1:21024677-21024788,enh_chr1:21022074-21022114,enh_chr1:21021243-21021292,enh_chr1:21021559-21021636,enh_chr1:21022492-21022555	.	.	.	.
chr1	21032300	21033800	.	Name=enh_chr1:21033016-21033079,enh_chr1:21031971-21032311,enh_chr1:21033431-21033730	.	.	.	.
chr1	21041200	21046200	Name=prom_chr1:21043802-21043928,prom_chr1:21044345-21044979,prom_chr1:21043950-21044327	Name=enh_chr1:21045374-21045515,enh_chr1:21043239-21043308,enh_chr1:21041610-21041752,enh_chr1:21042860-21043035,enh_chr1:21042333-21042427,enh_chr1:21043126-21043181,enh_chr1:21041328-21041414,enh_chr1:21041880-21042016,enh_chr1:21043059-21043109,enh_chr1:21045735-21045815	.	.	.	.
chr1	21052700	21062100	Name=prom_chr1:21058096-21058201,prom_chr1:21058266-21058464,prom_chr1:21057779-21058069	Name=enh_chr1:21052380-21052994,enh_chr1:21060255-21060587,enh_chr1:21054269-21054938,enh_chr1:21053765-21053911,enh_chr1:21054160-21054235,enh_chr1:21053965-21054005,enh_chr1:21054059-21054109,enh_chr1:21062021-21062637,enh_chr1:21054964-21055188,enh_chr1:21056012-21056088,enh_chr1:21055848-21055898	Name=dyadic_chr1:21056768-21056950,dyadic_chr1:21056216-21056707,dyadic_chr1:21058523-21060243,dyadic_chr1:21057299-21057414,dyadic_chr1:21057048-21057222,dyadic_chr1:21057445-21057617	.	.	.
chr1	21111500	21127300	Name=prom_chr1:21112403-21114863,prom_chr1:21111954-21112393	Name=enh_chr1:21120083-21120325,enh_chr1:21115783-21115855,enh_chr1:21119570-21119748,enh_chr1:21115615-21115660,enh_chr1:21115234-21115317,enh_chr1:21119155-21119397,enh_chr1:21118696-21119068	Name=dyadic_chr1:21111433-21111588,dyadic_chr1:21114869-21115070	.	.	.
chr1	21243300	21263900	.	Name=enh_chr1:21262658-21262719,enh_chr1:21262595-21262648,enh_chr1:21259101-21259215,enh_chr1:21247872-21248057,enh_chr1:21262344-21262394,enh_chr1:21259303-21259424,enh_chr1:21253051-21253101,enh_chr1:21262893-21262970,enh_chr1:21254723-21254933,enh_chr1:21258927-21259090	Name=dyadic_chr1:21263294-21263422,dyadic_chr1:21263617-21263746	.	.	.
chr1	21272900	21277500	.	Name=enh_chr1:21274774-21274860,enh_chr1:21276789-21277059,enh_chr1:21274521-21274571,enh_chr1:21277287-21277423,enh_chr1:21276531-21276628,enh_chr1:21274637-21274707	.	.	.	.
chr1	21288500	21291900	.	Name=enh_chr1:21289204-21289342,enh_chr1:21291379-21291736,enh_chr1:21290732-21290795,enh_chr1:21291210-21291298,enh_chr1:21291760-21291910,enh_chr1:21290997-21291062	Name=dyadic_chr1:21289426-21289572	Name=island:chr1:21289887:21290608	Name=shores:chr1:21287887:21289886,shores:chr1:21290609:21292608	.
chr1	21323400	21351900	.	Name=enh_chr1:21346840-21346938,enh_chr1:21335793-21335843,enh_chr1:21348358-21348402,enh_chr1:21346635-21346730,enh_chr1:21347232-21347280,enh_chr1:21351446-21351644,enh_chr1:21324674-21324855,enh_chr1:21328499-21328549,enh_chr1:21337761-21337826,enh_chr1:21345836-21345909,enh_chr1:21330221-21330460,enh_chr1:21344656-21344700,enh_chr1:21330903-21330969,enh_chr1:21340246-21340336,enh_chr1:2133001…	Name=dyadic_chr1:21349716-21349786,dyadic_chr1:21326413-21326491,dyadic_chr1:21348660-21349651	Name=island:chr1:21344867:21345826	Name=shores:chr1:21342867:21344866,shores:chr1:21345827:21347826	Name=shelves:chr1:shores:chr1:21345827:21347826:21347827,shelves:chr1:21340867:21342866
chr1	21393600	21399500	.	Name=enh_chr1:21397439-21397483,enh_chr1:21396153-21396412,enh_chr1:21399291-21399592,enh_chr1:21397896-21397946,enh_chr1:21395079-21395133,enh_chr1:21397819-21397880,enh_chr1:21393681-21393743,enh_chr1:21394149-21394279	.	.	.	.
chr1	21416400	21432700	.	Name=enh_chr1:21432482-21432526,enh_chr1:21418021-21418061,enh_chr1:21424470-21424528,enh_chr1:21426228-21426406,enh_chr1:21425620-21425895,enh_chr1:21426169-21426223,enh_chr1:21416384-21416434,enh_chr1:21418467-21418551,enh_chr1:21424739-21424967,enh_chr1:21417463-21417879,enh_chr1:21423837-21423888,enh_chr1:21424349-21424409,enh_chr1:21417298-21417385,enh_chr1:21417083-21417222,enh_chr1:2141824…	.	Name=island:chr1:21427995:21429502	Name=shores:chr1:21425995:21427994,shores:chr1:21429503:21431502	Name=shelves:chr1:shores:chr1:21429503:21431502:21431503,shelves:chr1:21423995:21425994,shelves:chr1:21432577:21434576
chr1	21442900	21448700	.	Name=enh_chr1:21444625-21444694,enh_chr1:21445704-21445773,enh_chr1:21448502-21448922,enh_chr1:21448340-21448441,enh_chr1:21444069-21444500	.	.	.	Name=shelves:chr1:shores:chr1:21440732:21442731:21442732
chr1	21464500	21476800	.	Name=enh_chr1:21467894-21468100,enh_chr1:21466450-21466528,enh_chr1:21466221-21466360,enh_chr1:21475480-21475530,enh_chr1:21467669-21467844,enh_chr1:21466892-21466959,enh_chr1:21474831-21474896,enh_chr1:21470443-21470502,enh_chr1:21475836-21477047	Name=dyadic_chr1:21467221-21467344	.	.	.
chr1	21501300	21504100	Name=prom_chr1:21502772-21502935,prom_chr1:21501827-21502712,prom_chr1:21503062-21504152,prom_chr1:21501161-21501782	.	.	.	.	.
chr1	21508400	21532900	.	Name=enh_chr1:21532686-21532948,enh_chr1:21525459-21525715,enh_chr1:21517303-21517410,enh_chr1:21532068-21532141,enh_chr1:21515914-21516083,enh_chr1:21517511-21517613,enh_chr1:21521418-21522080,enh_chr1:21514944-21515030,enh_chr1:21527401-21527552,enh_chr1:21522281-21522325,enh_chr1:21510171-21510225,enh_chr1:21508830-21508930,enh_chr1:21527847-21528047,enh_chr1:21511240-21511327,enh_chr1:2151613…	.	Name=island:chr1:21509055:21509851	Name=shores:chr1:21509852:21511851,shores:chr1:21507055:21509054	Name=shelves:chr1:shores:chr1:21509852:21511851:21511852
chr1	21588200	21589000	.	Name=enh_chr1:21588135-21589698	.	.	.	.
chr1	21606300	21612900	.	Name=enh_chr1:21609474-21609518,enh_chr1:21607733-21607831,enh_chr1:21605927-21606343,enh_chr1:21607834-21608040,enh_chr1:21612666-21612752,enh_chr1:21611933-21612102,enh_chr1:21607169-21607301,enh_chr1:21606344-21607142,enh_chr1:21611034-21611262,enh_chr1:21611351-21611862,enh_chr1:21610755-21610887,enh_chr1:21608059-21608204	.	.	.	Name=shelves:chr1:shores:chr1:21603888:21605887:21605888
chr1	21615200	21625600	Name=prom_chr1:21616132-21617100	Name=enh_chr1:21618947-21621852,enh_chr1:21625324-21625425,enh_chr1:21623568-21623726,enh_chr1:21617680-21617986,enh_chr1:21623275-21623340,enh_chr1:21623052-21623179,enh_chr1:21623405-21623471,enh_chr1:21624812-21624889,enh_chr1:21622413-21622483,enh_chr1:21625444-21626039,enh_chr1:21624557-21624777,enh_chr1:21618572-21618636,enh_chr1:21618869-21618919,enh_chr1:21622595-21622688,enh_chr1:2162216…	Name=dyadic_chr1:21615616-21615733,dyadic_chr1:21617563-21617633,dyadic_chr1:21615929-21615994,dyadic_chr1:21615768-21615915,dyadic_chr1:21617116-21617516,dyadic_chr1:21616014-21616103	Name=island:chr1:21622181:21622770	Name=shores:chr1:21620181:21622180,shores:chr1:21622771:21624770	Name=shelves:chr1:21618181:21620180,shelves:chr1:shores:chr1:21622771:21624770:21624771
chr1	21648600	21674500	Name=prom_chr1:21670783-21672958	Name=enh_chr1:21667103-21667303,enh_chr1:21657267-21657485,enh_chr1:21667362-21667447,enh_chr1:21666391-21666486,enh_chr1:21668612-21668685,enh_chr1:21663612-21663961,enh_chr1:21650784-21652238,enh_chr1:21656958-21657019,enh_chr1:21663408-21663448,enh_chr1:21652857-21652904,enh_chr1:21648467-21648748,enh_chr1:21659696-21659841,enh_chr1:21668363-21668435,enh_chr1:21664070-21664220,enh_chr1:2166681…	Name=dyadic_chr1:21660327-21661716,dyadic_chr1:21670395-21670725,dyadic_chr1:21668843-21669655,dyadic_chr1:21673024-21673166,dyadic_chr1:21661958-21662025,dyadic_chr1:21673168-21673511,dyadic_chr1:21669685-21669949,dyadic_chr1:21661806-21661890,dyadic_chr1:21670315-21670378,dyadic_chr1:21669994-21670260	Name=island:chr1:21668570:21669450,island:chr1:21659210:21659609,island:chr1:21669668:21669916,island:chr1:21651791:21652220	Name=shores:chr1:21659610:21661609,shores:chr1:21657210:21659209,shores:chr1:21669451:21671450,shores:chr1:21667668:21669667,shores:chr1:21649791:21651790,shores:chr1:21666570:21668569,shores:chr1:21652221:21654220,shores:chr1:21669917:21671916	Name=shelves:chr1:shores:chr1:21652221:21654220:21654221,shelves:chr1:21665668:21667667,shelves:chr1:shores:chr1:21659610:21661609:21661610,shelves:chr1:shores:chr1:21669451:21671450:21671451,shelves:chr1:shores:chr1:21669917:21671916:21671917,shelves:chr1:21664570:21666569,shelves:chr1:21647791:21649790,shelves:chr1:21655210:21657209
chr1	21688800	21698100	.	Name=enh_chr1:21697098-21697340,enh_chr1:21694904-21695449,enh_chr1:21692295-21692349,enh_chr1:21689224-21689285,enh_chr1:21688683-21688846,enh_chr1:21691675-21691784,enh_chr1:21689482-21689523,enh_chr1:21691156-21691306,enh_chr1:21695472-21695762,enh_chr1:21692725-21693165,enh_chr1:21694768-21694833	.	.	.	.
chr1	21724300	21726100	.	Name=enh_chr1:21724935-21724985,enh_chr1:21724274-21724674	.	.	.	.
chr1	21751300	21755400	Name=prom_chr1:21754460-21754515,prom_chr1:21754779-21755001	.	Name=dyadic_chr1:21754305-21754395,dyadic_chr1:21754045-21754104,dyadic_chr1:21754141-21754208	.	.	.
chr1	21760100	21760200	.	.	.	.	.	.
chr1	21762300	21769500	Name=prom_chr1:21767141-21767221,prom_chr1:21763020-21763352,prom_chr1:21766942-21767066,prom_chr1:21766182-21766898,prom_chr1:21763437-21764150,prom_chr1:21767297-21767701,prom_chr1:21762851-21762920	Name=enh_chr1:21764815-21764914,enh_chr1:21765175-21765321,enh_chr1:21765829-21765879,enh_chr1:21762550-21762691,enh_chr1:21768490-21768540	Name=dyadic_chr1:21765498-21765565	.	.	.
chr1	21779600	21781800	.	Name=enh_chr1:21781660-21781793,enh_chr1:21780836-21780902,enh_chr1:21779612-21779713,enh_chr1:21780356-21780793	.	.	Name=shores:chr1:21780636:21782635	Name=shelves:chr1:21778636:21780635
chr1	21795100	21796500	.	Name=enh_chr1:21795199-21795402,enh_chr1:21796228-21796331,enh_chr1:21795825-21795875,enh_chr1:21795418-21795511	.	.	.	.
chr1	21815300	21815600	.	Name=enh_chr1:21815314-21815472	.	.	Name=shores:chr1:21814915:21816914	.
chr1	21830400	21838700	Name=prom_chr1:21835176-21836171,prom_chr1:21836569-21836991,prom_chr1:21836216-21836508	Name=enh_chr1:21837426-21837493,enh_chr1:21837827-21837924,enh_chr1:21830785-21830908,enh_chr1:21838457-21838829,enh_chr1:21837335-21837396,enh_chr1:21830199-21830440,enh_chr1:21830576-21830634,enh_chr1:21838206-21838413,enh_chr1:21830506-21830556,enh_chr1:21837567-21837656	Name=dyadic_chr1:21834974-21835029,dyadic_chr1:21837013-21837169,dyadic_chr1:21834808-21834953,dyadic_chr1:21835083-21835172	.	Name=shores:chr1:21829073:21831072	Name=shelves:chr1:shores:chr1:21829073:21831072:21831073
chr1	21948700	21949400	Name=prom_chr1:21948898-21948960,prom_chr1:21948698-21948748,prom_chr1:21948781-21948831,prom_chr1:21948855-21948895	.	Name=dyadic_chr1:21948982-21949805	.	.	.
chr1	21953300	21959700	.	Name=enh_chr1:21956148-21956288,enh_chr1:21957018-21957065,enh_chr1:21953951-21953995,enh_chr1:21955325-21955413,enh_chr1:21953522-21953792,enh_chr1:21955839-21955910,enh_chr1:21954586-21954649,enh_chr1:21958475-21959002,enh_chr1:21955499-21955722,enh_chr1:21957428-21957854,enh_chr1:21955985-21956106	.	.	.	.
chr1	21960300	21994200	Name=prom_chr1:21985615-21986372,prom_chr1:21977689-21978547,prom_chr1:21978625-21978758	Name=enh_chr1:21965781-21966404,enh_chr1:21961411-21961507,enh_chr1:21990439-21990498,enh_chr1:21981880-21981949,enh_chr1:21979347-21979419,enh_chr1:21992716-21992784,enh_chr1:21989708-21990324,enh_chr1:21968514-21968803,enh_chr1:21992909-21992960,enh_chr1:21966910-21967153,enh_chr1:21984430-21984527,enh_chr1:21983056-21983181,enh_chr1:21975649-21975699,enh_chr1:21977050-21977142,enh_chr1:2199237…	Name=dyadic_chr1:21986594-21986707,dyadic_chr1:21990737-21990908,dyadic_chr1:21986388-21986428,dyadic_chr1:21978807-21978914,dyadic_chr1:21978928-21979172	.	.	.
chr1	21994600	22001600	Name=prom_chr1:21995120-21996604	Name=enh_chr1:21997879-21997993,enh_chr1:21997060-21997166,enh_chr1:22001329-22001448,enh_chr1:22001479-22001758,enh_chr1:22000478-22000602,enh_chr1:21998523-21998732,enh_chr1:21999806-22000401,enh_chr1:21998166-21998231,enh_chr1:21998022-21998072,enh_chr1:22001245-22001295,enh_chr1:21999399-21999519,enh_chr1:21998240-21998456,enh_chr1:21999635-21999746,enh_chr1:21997198-21997269,enh_chr1:2199771…	Name=dyadic_chr1:21996654-21996744,dyadic_chr1:21994918-21995112,dyadic_chr1:21996755-21996897	.	.	.
chr1	22030000	22040800	.	Name=enh_chr1:22030479-22031362,enh_chr1:22034368-22034408,enh_chr1:22034575-22034625,enh_chr1:22029924-22030109,enh_chr1:22034028-22034146,enh_chr1:22031396-22031500,enh_chr1:22032242-22032347,enh_chr1:22032590-22032670,enh_chr1:22033067-22033310,enh_chr1:22030222-22030478,enh_chr1:22034498-22034574	.	.	.	.
chr1	22047800	22050000	.	.	Name=dyadic_chr1:22047927-22048050,dyadic_chr1:22048055-22048266	.	.	Name=shelves:chr1:22048516:22050515
chr1	22079200	22102100	.	Name=enh_chr1:22101839-22102421,enh_chr1:22095582-22095622,enh_chr1:22089356-22089439,enh_chr1:22096721-22096843,enh_chr1:22090225-22090482,enh_chr1:22100206-22100322,enh_chr1:22086603-22086722,enh_chr1:22098382-22098488,enh_chr1:22101536-22101797,enh_chr1:22095116-22095353,enh_chr1:22081669-22081797,enh_chr1:22088636-22089055,enh_chr1:22087665-22087867,enh_chr1:22083020-22083076,enh_chr1:2209371…	.	.	.	.
chr1	22106300	22114200	Name=prom_chr1:22111371-22111465,prom_chr1:22110735-22110866,prom_chr1:22110882-22111170,prom_chr1:22108074-22108266,prom_chr1:22108292-22110685	Name=enh_chr1:22111981-22112040,enh_chr1:22112041-22112095,enh_chr1:22112471-22112783,enh_chr1:22106725-22107075,enh_chr1:22114119-22114225,enh_chr1:22107129-22107169,enh_chr1:22106316-22106568	Name=dyadic_chr1:22107911-22108038	.	.	.
chr1	22114400	22115900	.	Name=enh_chr1:22115405-22115468	Name=dyadic_chr1:22114554-22115135	.	.	.
chr1	22138500	22143600	Name=prom_chr1:22140771-22141415	Name=enh_chr1:22138606-22138791,enh_chr1:22141752-22141906,enh_chr1:22143269-22143802,enh_chr1:22141524-22141747,enh_chr1:22142169-22142886	Name=dyadic_chr1:22141912-22142014	Name=island:chr1:22142419:22143759	Name=shores:chr1:22140419:22142418	Name=shelves:chr1:22138419:22140418
chr1	22178500	22184600	.	Name=enh_chr1:22184408-22184753,enh_chr1:22182421-22182614,enh_chr1:22181857-22181925,enh_chr1:22179485-22179535,enh_chr1:22182654-22182845,enh_chr1:22181619-22181725,enh_chr1:22183964-22184348,enh_chr1:22179737-22179791,enh_chr1:22178880-22179058	.	.	.	.
chr1	22231500	22233600	.	Name=enh_chr1:22230997-22231944,enh_chr1:22232538-22232672,enh_chr1:22233374-22233609,enh_chr1:22232673-22233371	.	.	.	.
chr1	22257700	22262900	.	Name=enh_chr1:22260220-22260898,enh_chr1:22261375-22261425,enh_chr1:22259810-22260163,enh_chr1:22258576-22259125,enh_chr1:22258430-22258515,enh_chr1:22257393-22258385	Name=dyadic_chr1:22261938-22263623,dyadic_chr1:22261803-22261904	.	.	.
chr1	22340800	22353500	Name=prom_chr1:22350463-22352966	Name=enh_chr1:22347417-22347470,enh_chr1:22353207-22353247,enh_chr1:22343220-22343304,enh_chr1:22343951-22344332,enh_chr1:22346408-22346462,enh_chr1:22349307-22349740,enh_chr1:22343100-22343190,enh_chr1:22347890-22348018,enh_chr1:22345026-22345080,enh_chr1:22353468-22353797,enh_chr1:22346534-22346588,enh_chr1:22347159-22347213,enh_chr1:22349882-22349939,enh_chr1:22347808-22347858,enh_chr1:2234528…	Name=dyadic_chr1:22353042-22353130	Name=island:chr1:22342145:22342381	Name=shores:chr1:22340145:22342144,shores:chr1:22342382:22344381	Name=shelves:chr1:shores:chr1:22342382:22344381:22344382
chr1	22357800	22385700	Name=prom_chr1:22378687-22380640	Name=enh_chr1:22383748-22383814,enh_chr1:22383377-22383491,enh_chr1:22369731-22370000,enh_chr1:22371180-22372117,enh_chr1:22369376-22369674,enh_chr1:22364505-22364948,enh_chr1:22381346-22381386,enh_chr1:22381890-22381953,enh_chr1:22362953-22363016,enh_chr1:22364370-22364420,enh_chr1:22366117-22366938,enh_chr1:22357838-22358413,enh_chr1:22375724-22375792,enh_chr1:22368080-22368267,enh_chr1:2238273…	Name=dyadic_chr1:22380697-22380808,dyadic_chr1:22378476-22378645,dyadic_chr1:22380899-22381286	.	.	.
chr1	22399400	22419700	.	Name=enh_chr1:22406807-22406983,enh_chr1:22413347-22413397,enh_chr1:22417325-22417375,enh_chr1:22416370-22416560,enh_chr1:22413399-22413449,enh_chr1:22403440-22403493,enh_chr1:22402906-22403037,enh_chr1:22401260-22401404,enh_chr1:22405237-22405278,enh_chr1:22407992-22408046,enh_chr1:22417620-22417741,enh_chr1:22419243-22419553,enh_chr1:22403142-22403239,enh_chr1:22405435-22405513,enh_chr1:2240039…	.	.	.	.
chr1	22431500	22431700	.	Name=enh_chr1:22431487-22431687	.	.	.	.
chr1	22454000	22456100	.	Name=enh_chr1:22454291-22454670	Name=dyadic_chr1:22454700-22454781,dyadic_chr1:22454823-22455029	.	Name=shores:chr1:22452325:22454324	Name=shelves:chr1:shores:chr1:22452325:22454324:22454325
chr1	22467700	22470600	Name=prom_chr1:22469292-22469421,prom_chr1:22469554-22469629,prom_chr1:22468724-22469266,prom_chr1:22468522-22468681,prom_chr1:22470085-22470191,prom_chr1:22469652-22470000,prom_chr1:22470226-22470439	.	Name=dyadic_chr1:22470453-22470700,dyadic_chr1:22468024-22468431	.	.	.
chr1	22667000	22671700	.	Name=enh_chr1:22669319-22669414,enh_chr1:22669889-22669939,enh_chr1:22669576-22669628,enh_chr1:22667445-22667648	Name=dyadic_chr1:22668331-22668969,dyadic_chr1:22670422-22671038	.	.	.
chr1	22673800	22683100	.	Name=enh_chr1:22677150-22677435,enh_chr1:22678831-22679212,enh_chr1:22674798-22674874,enh_chr1:22677547-22677733,enh_chr1:22677755-22678493,enh_chr1:22676658-22676909,enh_chr1:22682963-22683173,enh_chr1:22676544-22676600,enh_chr1:22676111-22676392,enh_chr1:22675840-22675880	Name=dyadic_chr1:22674941-22675176,dyadic_chr1:22676948-22677100,dyadic_chr1:22678583-22678628	Name=island:chr1:22676923:22677338	Name=shores:chr1:22674923:22676922,shores:chr1:22677339:22679338	Name=shelves:chr1:22672923:22674922,shelves:chr1:shores:chr1:22677339:22679338:22679339
chr1	22744200	22764800	Name=prom_chr1:22755768-22755842,prom_chr1:22755520-22755594,prom_chr1:22755073-22755506	Name=enh_chr1:22749921-22749961,enh_chr1:22745379-22745988,enh_chr1:22758526-22758580,enh_chr1:22758651-22758748,enh_chr1:22744439-22744491,enh_chr1:22745090-22745140,enh_chr1:22746868-22747330	Name=dyadic_chr1:22744903-22744966	.	.	.
chr1	22777900	22780100	Name=prom_chr1:22777683-22778014,prom_chr1:22778056-22779488	Name=enh_chr1:22779613-22779881	Name=dyadic_chr1:22779526-22779576	.	.	.
chr1	22866400	22885700	.	Name=enh_chr1:22871881-22871944,enh_chr1:22866964-22867149,enh_chr1:22880243-22880464,enh_chr1:22870072-22870626,enh_chr1:22876064-22876124,enh_chr1:22866330-22866409,enh_chr1:22878622-22878682,enh_chr1:22879910-22880119,enh_chr1:22880701-22880941,enh_chr1:22882657-22883365,enh_chr1:22881062-22881811,enh_chr1:22883413-22883646,enh_chr1:22883759-22884515,enh_chr1:22878713-22878904,enh_chr1:2287944…	Name=dyadic_chr1:22874712-22874920,dyadic_chr1:22874524-22874609	.	.	.
chr1	22886600	22902800	Name=prom_chr1:22890636-22890902,prom_chr1:22890269-22890557,prom_chr1:22889568-22889687,prom_chr1:22889828-22889915,prom_chr1:22890172-22890263,prom_chr1:22889924-22890028	Name=enh_chr1:22902285-22902377,enh_chr1:22902403-22902491,enh_chr1:22897130-22897310,enh_chr1:22888773-22888823,enh_chr1:22899384-22899615,enh_chr1:22892804-22892903,enh_chr1:22896382-22896444,enh_chr1:22899653-22899788,enh_chr1:22889186-22889353,enh_chr1:22893962-22894098,enh_chr1:22887463-22887533,enh_chr1:22902045-22902181	Name=dyadic_chr1:22893812-22893898,dyadic_chr1:22890920-22890987,dyadic_chr1:22889454-22889504	.	.	.
chr1	23034100	23040500	Name=prom_chr1:23037441-23037526,prom_chr1:23036721-23037114,prom_chr1:23037239-23037384,prom_chr1:23037894-23037938,prom_chr1:23038245-23038656,prom_chr1:23037675-23037814,prom_chr1:23038067-23038224,prom_chr1:23036483-23036663	Name=enh_chr1:23035602-23035660,enh_chr1:23034449-23034925,enh_chr1:23035362-23035472,enh_chr1:23035891-23035989,enh_chr1:23039913-23039975	Name=dyadic_chr1:23036106-23036250,dyadic_chr1:23036349-23036477,dyadic_chr1:23040434-23040517,dyadic_chr1:23038785-23039778	.	.	.
chr1	23101900	23104400	.	Name=enh_chr1:23104036-23104274,enh_chr1:23102025-23102078,enh_chr1:23104329-23104500,enh_chr1:23103767-23103837,enh_chr1:23102639-23102765,enh_chr1:23102355-23102440,enh_chr1:23101801-23102019,enh_chr1:23102907-23103074,enh_chr1:23102475-23102584,enh_chr1:23103391-23103479,enh_chr1:23102129-23102211	.	.	.	.
chr1	23171600	23174100	.	Name=enh_chr1:23172187-23172273	Name=dyadic_chr1:23173134-23173335	.	.	Name=shelves:chr1:23173566:23175565,shelves:chr1:shores:chr1:23168948:23170947:23170948
chr1	23211000	23212000	.	Name=enh_chr1:23211339-23211379,enh_chr1:23211914-23212076,enh_chr1:23211741-23211894	.	.	.	.
chr1	23276700	23281200	Name=prom_chr1:23279955-23279995	Name=enh_chr1:23280841-23280890	Name=dyadic_chr1:23279725-23279828,dyadic_chr1:23279608-23279714,dyadic_chr1:23280575-23280734,dyadic_chr1:23280211-23280492	.	.	.
chr1	23290200	23321500	.	Name=enh_chr1:23298126-23298362,enh_chr1:23299730-23299780,enh_chr1:23302852-23303730,enh_chr1:23291197-23291292,enh_chr1:23312705-23312765,enh_chr1:23308679-23309164,enh_chr1:23296189-23296315,enh_chr1:23295817-23296118,enh_chr1:23302305-23302478,enh_chr1:23304931-23305050,enh_chr1:23302734-23302806,enh_chr1:23306419-23306590,enh_chr1:23299595-23299654,enh_chr1:23290712-23291162,enh_chr1:2330621…	.	.	.	.
chr1	23344100	23347500	Name=prom_chr1:23347268-23347458,prom_chr1:23344979-23345033,prom_chr1:23345312-23347267,prom_chr1:23345131-23345298	.	Name=dyadic_chr1:23344713-23344757	Name=island:chr1:23343752:23344870	Name=shores:chr1:23344871:23346870	Name=shelves:chr1:shores:chr1:23344871:23346870:23346871
chr1	23348700	23359000	.	Name=enh_chr1:23353116-23353376,enh_chr1:23354008-23354076,enh_chr1:23355928-23356089,enh_chr1:23351615-23351819,enh_chr1:23358608-23358683,enh_chr1:23354091-23354160,enh_chr1:23352975-23353019	.	.	.	Name=shelves:chr1:shores:chr1:23344871:23346870:23346871
chr1	23426700	23439400	.	Name=enh_chr1:23430413-23430548,enh_chr1:23429679-23430280,enh_chr1:23437578-23437662,enh_chr1:23436275-23436324,enh_chr1:23428684-23429273,enh_chr1:23435332-23435372,enh_chr1:23437274-23437447,enh_chr1:23438480-23438588,enh_chr1:23435536-23435756,enh_chr1:23428451-23428618,enh_chr1:23436908-23437111,enh_chr1:23437845-23437935,enh_chr1:23438668-23438887,enh_chr1:23427367-23427508,enh_chr1:2342948…	.	Name=island:chr1:23436661:23437478	Name=shores:chr1:23437479:23439478,shores:chr1:23434661:23436660,shores:chr1:23425171:23427170	Name=shelves:chr1:23432661:23434660,shelves:chr1:shores:chr1:23425171:23427170:23427171
chr1	23492800	23513300	Name=prom_chr1:23493782-23495664,prom_chr1:23503907-23504718	Name=enh_chr1:23510344-23510452,enh_chr1:23503222-23503311,enh_chr1:23492778-23492890,enh_chr1:23509911-23509961,enh_chr1:23504750-23505264,enh_chr1:23510776-23511139,enh_chr1:23506961-23507237,enh_chr1:23505552-23505786,enh_chr1:23509745-23509795,enh_chr1:23495847-23496810,enh_chr1:23506138-23506269,enh_chr1:23505827-23505966,enh_chr1:23497779-23498198,enh_chr1:23506316-23506771,enh_chr1:2350230…	Name=dyadic_chr1:23503698-23503851,dyadic_chr1:23493382-23493456,dyadic_chr1:23511155-23511594,dyadic_chr1:23493497-23493779	.	.	.
chr1	23538600	23552000	Name=prom_chr1:23543518-23543659,prom_chr1:23543732-23543830,prom_chr1:23543946-23544452,prom_chr1:23543349-23543485	Name=enh_chr1:23545650-23545713,enh_chr1:23541541-23541591,enh_chr1:23541970-23542028,enh_chr1:23551597-23551896,enh_chr1:23541306-23541455,enh_chr1:23551252-23551468,enh_chr1:23549970-23550102	Name=dyadic_chr1:23542989-23543093,dyadic_chr1:23542855-23542936,dyadic_chr1:23544870-23544985,dyadic_chr1:23542303-23542825	.	.	Name=shelves:chr1:23550526:23552525
chr1	23609500	23609700	.	Name=enh_chr1:23609420-23609903	.	.	.	.
chr1	23666300	23697000	Name=prom_chr1:23693938-23698784,prom_chr1:23669588-23671916,prom_chr1:23669237-23669325,prom_chr1:23686106-23686297	Name=enh_chr1:23692762-23692959,enh_chr1:23678955-23679048,enh_chr1:23684965-23685253,enh_chr1:23693224-23693698,enh_chr1:23683580-23684417,enh_chr1:23683338-23683546,enh_chr1:23672366-23672406,enh_chr1:23672238-23672282,enh_chr1:23666592-23666735,enh_chr1:23682992-23683253,enh_chr1:23682714-23682890	Name=dyadic_chr1:23667476-23667526,dyadic_chr1:23667314-23667444,dyadic_chr1:23668664-23669131,dyadic_chr1:23667935-23668075,dyadic_chr1:23668545-23668631,dyadic_chr1:23668459-23668537,dyadic_chr1:23667703-23667769,dyadic_chr1:23686315-23686374	Name=island:chr1:23691865:23692077	Name=shores:chr1:23692078:23694077,shores:chr1:23689865:23691864	Name=shelves:chr1:23687865:23689864,shelves:chr1:shores:chr1:23692078:23694077:23694078
chr1	23704800	23704900	.	Name=enh_chr1:23704836-23705050	.	.	.	.
chr1	23717700	23721400	.	Name=enh_chr1:23717857-23717913,enh_chr1:23718582-23718978,enh_chr1:23719099-23719170,enh_chr1:23720092-23722088,enh_chr1:23719175-23719293	.	.	.	.
chr1	23726100	23737100	.	Name=enh_chr1:23733483-23733983,enh_chr1:23726934-23727090,enh_chr1:23728450-23728494,enh_chr1:23727896-23728056,enh_chr1:23730005-23730946,enh_chr1:23735287-23735538,enh_chr1:23731047-23731111,enh_chr1:23727334-23727539,enh_chr1:23736513-23736646,enh_chr1:23736731-23736807,enh_chr1:23735553-23735756,enh_chr1:23727627-23727714,enh_chr1:23732132-23732257,enh_chr1:23728504-23728627,enh_chr1:2372877…	.	.	.	.
chr1	23748600	23754500	Name=prom_chr1:23749448-23751939	Name=enh_chr1:23753583-23753674,enh_chr1:23748294-23749411,enh_chr1:23753088-23753138	.	.	.	.
chr1	23808700	23824400	Name=prom_chr1:23809470-23811731,prom_chr1:23809360-23809429	Name=enh_chr1:23816565-23816674,enh_chr1:23811755-23811841,enh_chr1:23818303-23818356,enh_chr1:23811995-23812116,enh_chr1:23812383-23812842,enh_chr1:23824209-23824282,enh_chr1:23823111-23823238,enh_chr1:23824037-23824104,enh_chr1:23824357-23824518,enh_chr1:23816514-23816564,enh_chr1:23816073-23816113,enh_chr1:23818782-23818870,enh_chr1:23817300-23817400,enh_chr1:23823466-23823975,enh_chr1:2382329…	Name=dyadic_chr1:23811890-23811941	.	.	.
chr1	23833600	23834600	.	Name=enh_chr1:23833592-23833726,enh_chr1:23834152-23834283	.	.	.	.
chr1	23839400	23839600	.	.	.	.	.	.
chr1	23841800	23882300	.	Name=enh_chr1:23872138-23872250,enh_chr1:23866035-23866134,enh_chr1:23860138-23860522,enh_chr1:23847433-23847477,enh_chr1:23875797-23875877,enh_chr1:23861310-23861503,enh_chr1:23858935-23858996,enh_chr1:23873179-23874297,enh_chr1:23855767-23855860,enh_chr1:23876886-23877024,enh_chr1:23872909-23873058,enh_chr1:23860650-23860724,enh_chr1:23874817-23874867,enh_chr1:23872266-23872350,enh_chr1:2387827…	Name=dyadic_chr1:23855889-23858284,dyadic_chr1:23848958-23849022,dyadic_chr1:23879626-23884405,dyadic_chr1:23854529-23855444,dyadic_chr1:23858300-23858440	Name=island:chr1:23867764:23868500	Name=shores:chr1:23868501:23870500,shores:chr1:23865764:23867763	Name=shelves:chr1:shores:chr1:23868501:23870500:23870501,shelves:chr1:23863764:23865763
chr1	23882800	23889900	Name=prom_chr1:23884554-23887315	Name=enh_chr1:23889554-23889693,enh_chr1:23888534-23889472,enh_chr1:23889780-23889829,enh_chr1:23887579-23887974,enh_chr1:23888201-23888488,enh_chr1:23887335-23887477,enh_chr1:23888014-23888090	Name=dyadic_chr1:23879626-23884405	.	.	.
chr1	23893800	23895400	Name=prom_chr1:23894599-23895909,prom_chr1:23894288-23894552	Name=enh_chr1:23893569-23894028	Name=dyadic_chr1:23894161-23894211	.	.	.
chr1	23908200	23914800	.	Name=enh_chr1:23911877-23912622,enh_chr1:23909470-23909528,enh_chr1:23909638-23909688,enh_chr1:23909530-23909626,enh_chr1:23914298-23914392,enh_chr1:23912935-23913126,enh_chr1:23909879-23909968,enh_chr1:23913260-23913496	.	.	.	.
chr1	23926800	23941500	.	Name=enh_chr1:23936619-23936738,enh_chr1:23934920-23934970,enh_chr1:23929354-23929557,enh_chr1:23937609-23937662,enh_chr1:23941327-23941580,enh_chr1:23933779-23933983,enh_chr1:23934713-23934753,enh_chr1:23938213-23938898,enh_chr1:23937136-23937225,enh_chr1:23927594-23927926,enh_chr1:23940033-23940520,enh_chr1:23935209-23935272,enh_chr1:23931333-23931393,enh_chr1:23939495-23939569,enh_chr1:2393040…	Name=dyadic_chr1:23928463-23928523,dyadic_chr1:23938951-23939177,dyadic_chr1:23927965-23928065,dyadic_chr1:23928559-23929181	.	.	.
chr1	23943800	23951400	.	Name=enh_chr1:23944921-23944999,enh_chr1:23950054-23950123,enh_chr1:23943881-23944100,enh_chr1:23951021-23951287,enh_chr1:23944565-23944605,enh_chr1:23947142-23947722,enh_chr1:23948620-23948725,enh_chr1:23950473-23950739,enh_chr1:23948136-23948193,enh_chr1:23944103-23944193,enh_chr1:23947822-23948085,enh_chr1:23950883-23950978,enh_chr1:23951393-23951467,enh_chr1:23945075-23945433	Name=dyadic_chr1:23945648-23947104,dyadic_chr1:23945461-23945632	.	.	.
chr1	23958800	23971300	.	Name=enh_chr1:23961185-23961230,enh_chr1:23959802-23959846,enh_chr1:23962682-23962777,enh_chr1:23962993-23963040,enh_chr1:23960933-23961029,enh_chr1:23963819-23964395,enh_chr1:23960887-23960931,enh_chr1:23964428-23964523,enh_chr1:23962197-23962321,enh_chr1:23970937-23970992,enh_chr1:23970122-23970266,enh_chr1:23961056-23961157,enh_chr1:23966925-23966995,enh_chr1:23963207-23963343,enh_chr1:2397027…	Name=dyadic_chr1:23961328-23962130	Name=island:chr1:23959295:23960211	Name=shores:chr1:23957295:23959294,shores:chr1:23960212:23962211	Name=shelves:chr1:shores:chr1:23960212:23962211:23962212
chr1	23979000	23981300	.	.	.	Name=island:chr1:23979873:23980527	Name=shores:chr1:23977873:23979872,shores:chr1:23980528:23982527	.
chr1	23983500	23983700	.	.	.	.	.	Name=shelves:chr1:shores:chr1:23980528:23982527:23982528
chr1	23987500	24014900	Name=prom_chr1:23997368-23997428	Name=enh_chr1:23991486-23991605,enh_chr1:24004394-24004451,enh_chr1:23991707-23991757,enh_chr1:23991785-23991988,enh_chr1:23988285-23988869,enh_chr1:23999885-24000056,enh_chr1:24009166-24009216,enh_chr1:23999660-23999860,enh_chr1:24010638-24010771,enh_chr1:24000132-24000273,enh_chr1:24002726-24002793	Name=dyadic_chr1:24002956-24003006	.	.	.
chr1	24017800	24042600	Name=prom_chr1:24017940-24018931,prom_chr1:24017836-24017886	Name=enh_chr1:24021310-24021364,enh_chr1:24019960-24020070,enh_chr1:24025029-24025136,enh_chr1:24021210-24021260,enh_chr1:24026418-24026544,enh_chr1:24034091-24034202,enh_chr1:24027062-24027214,enh_chr1:24022967-24023146,enh_chr1:24023214-24023348,enh_chr1:24030540-24030580,enh_chr1:24025964-24026014,enh_chr1:24024165-24024247,enh_chr1:24020199-24020301,enh_chr1:24024063-24024120,enh_chr1:2402926…	Name=dyadic_chr1:24019029-24019301,dyadic_chr1:24031506-24031972,dyadic_chr1:24019302-24019360,dyadic_chr1:24031374-24031424	.	.	.
chr1	24051300	24075600	Name=prom_chr1:24068989-24070961	Name=enh_chr1:24073758-24073808,enh_chr1:24074340-24074380,enh_chr1:24074520-24074612,enh_chr1:24058934-24059133,enh_chr1:24072790-24072888,enh_chr1:24059184-24059342,enh_chr1:24054881-24055025,enh_chr1:24061582-24061769,enh_chr1:24074647-24074753,enh_chr1:24053480-24053530,enh_chr1:24068889-24068939,enh_chr1:24068659-24068739,enh_chr1:24053790-24054358,enh_chr1:24053299-24053421,enh_chr1:2407535…	Name=dyadic_chr1:24071116-24071672	.	.	.
chr1	24077900	24078000	.	Name=enh_chr1:24077778-24078057	.	.	.	.
chr1	24094200	24099000	.	Name=enh_chr1:24095201-24095511,enh_chr1:24094767-24094847,enh_chr1:24098675-24099043,enh_chr1:24096016-24096084,enh_chr1:24095613-24095688	Name=dyadic_chr1:24098595-24098661	.	.	.
chr1	24100600	24108500	Name=prom_chr1:24104267-24105386,prom_chr1:24105437-24105688	Name=enh_chr1:24102041-24102091,enh_chr1:24102906-24102977,enh_chr1:24106814-24106883,enh_chr1:24100676-24100837,enh_chr1:24106981-24107035,enh_chr1:24107975-24108025,enh_chr1:24101299-24101382,enh_chr1:24108307-24108411,enh_chr1:24103592-24103693,enh_chr1:24101900-24101975,enh_chr1:24106312-24106803	Name=dyadic_chr1:24105910-24105960,dyadic_chr1:24103819-24103889,dyadic_chr1:24103746-24103814	.	.	.
chr1	24114400	24122100	Name=prom_chr1:24117169-24118506	Name=enh_chr1:24121918-24122096,enh_chr1:24121658-24121720,enh_chr1:24119222-24119561,enh_chr1:24119849-24120198,enh_chr1:24114498-24114588,enh_chr1:24121121-24121196,enh_chr1:24114352-24114458,enh_chr1:24115715-24115765,enh_chr1:24120608-24120658,enh_chr1:24120299-24120353,enh_chr1:24121367-24121432,enh_chr1:24116508-24116562,enh_chr1:24121016-24121075,enh_chr1:24120499-24120554,enh_chr1:2411629…	Name=dyadic_chr1:24118561-24118665,dyadic_chr1:24117074-24117127,dyadic_chr1:24116655-24117009,dyadic_chr1:24118993-24119178,dyadic_chr1:24118714-24118780,dyadic_chr1:24118876-24118945	.	.	.
chr1	24125900	24173000	Name=prom_chr1:24164504-24165442,prom_chr1:24152317-24152694,prom_chr1:24125832-24128271,prom_chr1:24165534-24165574,prom_chr1:24151127-24152209	Name=enh_chr1:24137097-24137184,enh_chr1:24129085-24129159,enh_chr1:24164299-24164463,enh_chr1:24131051-24131205,enh_chr1:24163527-24163577,enh_chr1:24143411-24143497,enh_chr1:24162604-24162819,enh_chr1:24130411-24130476,enh_chr1:24132415-24132540,enh_chr1:24136716-24136793,enh_chr1:24130831-24130894,enh_chr1:24138090-24138191,enh_chr1:24137996-24138054,enh_chr1:24130910-24130973,enh_chr1:2413125…	Name=dyadic_chr1:24156687-24157054,dyadic_chr1:24152710-24152800,dyadic_chr1:24157193-24157246,dyadic_chr1:24134548-24134598,dyadic_chr1:24134012-24134310,dyadic_chr1:24150910-24150968	.	.	.
chr1	24192000	24196100	Name=prom_chr1:24194159-24194247,prom_chr1:24194254-24195587	Name=enh_chr1:24193355-24193598,enh_chr1:24191731-24192455,enh_chr1:24193284-24193352,enh_chr1:24193000-24193059	Name=dyadic_chr1:24194026-24194144,dyadic_chr1:24195647-24195902,dyadic_chr1:24193646-24193696,dyadic_chr1:24193761-24194024	.	.	.
chr1	24212200	24227300	.	Name=enh_chr1:24221676-24221822,enh_chr1:24222277-24222389,enh_chr1:24219630-24219886,enh_chr1:24224217-24224500,enh_chr1:24222597-24223462,enh_chr1:24220484-24220544,enh_chr1:24223649-24223917,enh_chr1:24218971-24219150,enh_chr1:24224037-24224112,enh_chr1:24225560-24225843,enh_chr1:24226615-24226780,enh_chr1:24215596-24215962,enh_chr1:24226825-24226977,enh_chr1:24213941-24213981	Name=dyadic_chr1:24214498-24215154,dyadic_chr1:24225931-24226000,dyadic_chr1:24226109-24226188	.	.	.
chr1	24229100	24258000	Name=prom_chr1:24229209-24229478,prom_chr1:24229557-24229742,prom_chr1:24229495-24229553,prom_chr1:24228851-24229181	Name=enh_chr1:24243810-24243896,enh_chr1:24249249-24249299,enh_chr1:24236727-24236964,enh_chr1:24247307-24247676,enh_chr1:24247116-24247291,enh_chr1:24235121-24235775,enh_chr1:24239607-24240391,enh_chr1:24240832-24240915,enh_chr1:24250706-24250886,enh_chr1:24241714-24241803,enh_chr1:24231115-24231208,enh_chr1:24238332-24238386,enh_chr1:24236154-24236288,enh_chr1:24257390-24257997,enh_chr1:2423338…	Name=dyadic_chr1:24229818-24229884	.	.	.
chr1	24275700	24277100	.	.	.	.	.	.
chr1	24279700	24282900	.	Name=enh_chr1:24279565-24279880,enh_chr1:24282048-24282101,enh_chr1:24281605-24282042,enh_chr1:24281303-24281357,enh_chr1:24281412-24281562,enh_chr1:24282189-24282297,enh_chr1:24281163-24281249,enh_chr1:24281005-24281062	.	.	.	.
chr1	24283800	24292000	Name=prom_chr1:24287821-24287967,prom_chr1:24287617-24287777,prom_chr1:24285201-24287456	Name=enh_chr1:24284316-24284370,enh_chr1:24291224-24291780,enh_chr1:24291835-24291931,enh_chr1:24289480-24289520,enh_chr1:24289996-24290353,enh_chr1:24284228-24284301,enh_chr1:24283636-24283941,enh_chr1:24290458-24290726,enh_chr1:24284042-24284122,enh_chr1:24284534-24284770,enh_chr1:24290759-24290973	Name=dyadic_chr1:24284838-24285073	.	.	.
chr1	24302800	24319900	Name=prom_chr1:24305830-24305901,prom_chr1:24305588-24305670,prom_chr1:24305162-24305541,prom_chr1:24305997-24307597	Name=enh_chr1:24303736-24303863,enh_chr1:24310888-24311550,enh_chr1:24302834-24302924,enh_chr1:24308723-24308793,enh_chr1:24303461-24303719,enh_chr1:24308413-24308495,enh_chr1:24304078-24304320,enh_chr1:24312206-24312256,enh_chr1:24303875-24303955,enh_chr1:24314933-24314983,enh_chr1:24308989-24309383,enh_chr1:24303136-24303186,enh_chr1:24315976-24316035,enh_chr1:24312735-24312818	Name=dyadic_chr1:24308084-24308240,dyadic_chr1:24304714-24304778,dyadic_chr1:24304415-24304598,dyadic_chr1:24307855-24307910,dyadic_chr1:24304618-24304684	.	Name=shores:chr1:24319712:24321711	Name=shelves:chr1:24317712:24319711
chr1	24329100	24329900	.	Name=enh_chr1:24329818-24330299,enh_chr1:24329181-24329235,enh_chr1:24329475-24329668	.	.	.	.
chr1	24473800	24481300	Name=prom_chr1:24476296-24478494	Name=enh_chr1:24480442-24480522,enh_chr1:24479261-24479750,enh_chr1:24480830-24480922,enh_chr1:24478578-24478628,enh_chr1:24479803-24479904,enh_chr1:24473845-24473895	.	.	.	.
chr1	24511100	24517900	Name=prom_chr1:24512830-24514629	Name=enh_chr1:24512079-24512168,enh_chr1:24516585-24517115,enh_chr1:24515205-24515344,enh_chr1:24512209-24512781,enh_chr1:24512021-24512061,enh_chr1:24517444-24517928,enh_chr1:24515806-24515932,enh_chr1:24510498-24511132,enh_chr1:24515000-24515156,enh_chr1:24511396-24511446,enh_chr1:24516204-24516341,enh_chr1:24515438-24515594,enh_chr1:24511642-24511950	.	.	.	.
chr1	24524300	24530600	.	Name=enh_chr1:24527650-24527752,enh_chr1:24529797-24530235,enh_chr1:24526749-24526816,enh_chr1:24528393-24528946,enh_chr1:24526324-24526401,enh_chr1:24529287-24529341,enh_chr1:24529007-24529172,enh_chr1:24524209-24524720,enh_chr1:24526952-24527084,enh_chr1:24525473-24525522,enh_chr1:24525718-24526315,enh_chr1:24528274-24528392,enh_chr1:24530481-24530561	.	.	.	.
chr1	24621600	24624100	.	Name=enh_chr1:24623686-24624134,enh_chr1:24622068-24622335,enh_chr1:24621872-24622053,enh_chr1:24620770-24621824	.	.	.	.
chr1	24642800	24661000	Name=prom_chr1:24646740-24649610	Name=enh_chr1:24652682-24652835,enh_chr1:24651111-24651151,enh_chr1:24656730-24656965,enh_chr1:24649868-24650243,enh_chr1:24652495-24652665,enh_chr1:24652138-24652188,enh_chr1:24644551-24645060,enh_chr1:24644114-24644378,enh_chr1:24655588-24655654,enh_chr1:24655819-24656139,enh_chr1:24656421-24656604,enh_chr1:24656193-24656292,enh_chr1:24651980-24652020,enh_chr1:24654508-24654725,enh_chr1:2465043…	Name=dyadic_chr1:24645673-24646415,dyadic_chr1:24646441-24646686,dyadic_chr1:24645139-24645412	Name=island:chr1:24642536:24643705	Name=shores:chr1:24643706:24645705	Name=shelves:chr1:shores:chr1:24643706:24645705:24645706
chr1	24717700	24719700	.	Name=enh_chr1:24719385-24720007,enh_chr1:24717671-24717748,enh_chr1:24717760-24719233	.	.	.	.
chr1	24738600	24754200	Name=prom_chr1:24739741-24740697,prom_chr1:24741293-24744100	Name=enh_chr1:24748122-24748241,enh_chr1:24744132-24744209,enh_chr1:24753934-24754290,enh_chr1:24740910-24741000,enh_chr1:24750131-24750200,enh_chr1:24744282-24744454,enh_chr1:24749654-24749694,enh_chr1:24739293-24739381,enh_chr1:24741106-24741180,enh_chr1:24738467-24738743,enh_chr1:24738748-24739145,enh_chr1:24745406-24746127,enh_chr1:24747181-24747267,enh_chr1:24753339-24753564,enh_chr1:2475191…	Name=dyadic_chr1:24739398-24739664	Name=island:chr1:24744861:24746095	Name=shores:chr1:24742861:24744860,shores:chr1:24746096:24748095	Name=shelves:chr1:24740861:24742860,shelves:chr1:shores:chr1:24746096:24748095:24748096
chr1	24822300	24826400	.	Name=enh_chr1:24825055-24825544,enh_chr1:24825670-24825786	.	.	.	.
chr1	24827900	24833400	Name=prom_chr1:24827759-24829709,prom_chr1:24831018-24831302,prom_chr1:24830759-24830857,prom_chr1:24829720-24830359,prom_chr1:24830422-24830549	.	Name=dyadic_chr1:24832377-24832595,dyadic_chr1:24832999-24834314,dyadic_chr1:24831385-24831493,dyadic_chr1:24831905-24831950,dyadic_chr1:24831782-24831891,dyadic_chr1:24831519-24831692,dyadic_chr1:24832025-24832065	.	.	.
chr1	24840700	24850200	.	Name=enh_chr1:24847992-24848034,enh_chr1:24841698-24841748,enh_chr1:24842055-24842396	.	Name=island:chr1:24848069:24848876	Name=shores:chr1:24848877:24850876,shores:chr1:24846069:24848068	Name=shelves:chr1:24844069:24846068
chr1	24859600	24863900	.	Name=enh_chr1:24861316-24861386,enh_chr1:24863577-24863664,enh_chr1:24859917-24859977,enh_chr1:24860571-24860775,enh_chr1:24862306-24863534	Name=dyadic_chr1:24861503-24862139	.	.	.
chr1	24866800	24888000	Name=prom_chr1:24881826-24883001	Name=enh_chr1:24872222-24872380,enh_chr1:24884340-24884637,enh_chr1:24878543-24878738,enh_chr1:24874168-24874243,enh_chr1:24873822-24873923,enh_chr1:24866489-24866932,enh_chr1:24885593-24886127,enh_chr1:24867063-24867222,enh_chr1:24887962-24888124,enh_chr1:24867416-24868234,enh_chr1:24883352-24883402,enh_chr1:24871260-24871385,enh_chr1:24884752-24884819,enh_chr1:24875863-24875966,enh_chr1:2486961…	Name=dyadic_chr1:24883872-24884086,dyadic_chr1:24878122-24878305,dyadic_chr1:24883074-24883128	.	.	.
chr1	24893300	24895900	.	Name=enh_chr1:24894011-24894159,enh_chr1:24894355-24894977,enh_chr1:24893630-24893680,enh_chr1:24894163-24894318,enh_chr1:24895420-24895496,enh_chr1:24893687-24893782	.	.	.	.
chr1	24908600	24908700	.	.	.	.	Name=shores:chr1:24908317:24910316	.
chr1	24911200	24914600	.	Name=enh_chr1:24911613-24911699,enh_chr1:24911740-24911826,enh_chr1:24912654-24912710,enh_chr1:24913470-24913576,enh_chr1:24913640-24914009,enh_chr1:24911268-24911379,enh_chr1:24912712-24912762	.	.	.	Name=shelves:chr1:shores:chr1:24908317:24910316:24910317
chr1	24945700	24972900	Name=prom_chr1:24968916-24971003	Name=enh_chr1:24948281-24948384,enh_chr1:24967453-24967566,enh_chr1:24959321-24959595,enh_chr1:24972188-24972228,enh_chr1:24966896-24966977,enh_chr1:24960011-24960060,enh_chr1:24967084-24967205,enh_chr1:24958860-24959040,enh_chr1:24947757-24947936,enh_chr1:24948862-24949017,enh_chr1:24963844-24963958,enh_chr1:24972390-24972448,enh_chr1:24948502-24948725,enh_chr1:24966716-24966766,enh_chr1:2496359…	Name=dyadic_chr1:24971131-24971181,dyadic_chr1:24971531-24971589,dyadic_chr1:24971398-24971448,dyadic_chr1:24967856-24968697	.	.	.
chr1	25011700	25011800	.	.	.	.	.	.
chr1	25012900	25025800	.	Name=enh_chr1:25021394-25021488,enh_chr1:25018927-25019546,enh_chr1:25022493-25022555,enh_chr1:25025053-25025103,enh_chr1:25021799-25022451,enh_chr1:25023509-25023549,enh_chr1:25014936-25015493,enh_chr1:25014543-25014617,enh_chr1:25025559-25025772,enh_chr1:25023647-25023697,enh_chr1:25018082-25018155,enh_chr1:25018828-25018880,enh_chr1:25022666-25022741,enh_chr1:25014807-25014893,enh_chr1:2502038…	.	.	.	.
chr1	25031800	25033100	.	Name=enh_chr1:25032956-25033006,enh_chr1:25030973-25032541,enh_chr1:25033087-25033197	.	.	.	.
chr1	25053300	25059800	.	Name=enh_chr1:25053946-25054400,enh_chr1:25056045-25056112,enh_chr1:25055828-25055899,enh_chr1:25053227-25053333,enh_chr1:25056659-25056735,enh_chr1:25057822-25057904,enh_chr1:25059474-25059526,enh_chr1:25053500-25053608,enh_chr1:25059098-25059277,enh_chr1:25056880-25057476,enh_chr1:25054633-25054702,enh_chr1:25053748-25053798,enh_chr1:25058831-25058981,enh_chr1:25057620-25057672,enh_chr1:2505559…	Name=dyadic_chr1:25056786-25056852	.	.	.
chr1	25065500	25080900	Name=prom_chr1:25074115-25074301,prom_chr1:25074383-25074466,prom_chr1:25071210-25073752,prom_chr1:25073944-25074093	Name=enh_chr1:25069763-25070933,enh_chr1:25080525-25080660,enh_chr1:25067848-25068097,enh_chr1:25076753-25076848,enh_chr1:25080218-25080324,enh_chr1:25078418-25078660,enh_chr1:25075758-25076235,enh_chr1:25076515-25076580,enh_chr1:25068353-25069393,enh_chr1:25065988-25066114,enh_chr1:25077451-25077545,enh_chr1:25075261-25075479,enh_chr1:25080788-25081023,enh_chr1:25078843-25078893,enh_chr1:2506641…	Name=dyadic_chr1:25074553-25075194	.	.	.
chr1	25173300	25179700	Name=prom_chr1:25174304-25175421	Name=enh_chr1:25177205-25177389,enh_chr1:25173262-25173434,enh_chr1:25176679-25176733,enh_chr1:25176970-25177178,enh_chr1:25179606-25179656,enh_chr1:25175474-25175600,enh_chr1:25178992-25179139,enh_chr1:25175881-25175982,enh_chr1:25173754-25173914,enh_chr1:25176121-25176636,enh_chr1:25173661-25173715,enh_chr1:25178783-25178867,enh_chr1:25174073-25174216,enh_chr1:25178888-25178953,enh_chr1:2517946…	.	.	.	.
chr1	25184200	25184300	.	Name=enh_chr1:25183877-25184204,enh_chr1:25184287-25184451	.	.	.	.
chr1	25190600	25190700	.	Name=enh_chr1:25190643-25190740	.	.	.	.
chr1	25194600	25200600	.	Name=enh_chr1:25197987-25198058,enh_chr1:25197098-25197460,enh_chr1:25197585-25197720,enh_chr1:25194628-25194781	Name=dyadic_chr1:25198634-25198729,dyadic_chr1:25196343-25196425,dyadic_chr1:25198382-25198537,dyadic_chr1:25199065-25199309	.	.	.
chr1	25236300	25236400	.	Name=enh_chr1:25235890-25236474	.	.	.	Name=shelves:chr1:shores:chr1:25232688:25234687:25234688,shelves:chr1:25235968:25237967
chr1	25254000	25257400	Name=prom_chr1:25254867-25257764	Name=enh_chr1:25253945-25254009	Name=dyadic_chr1:25254303-25254866,dyadic_chr1:25254063-25254186	.	.	.
chr1	25257500	25257600	Name=prom_chr1:25254867-25257764	.	.	.	.	.
chr1	25258400	25261800	.	Name=enh_chr1:25259778-25259887,enh_chr1:25260836-25261400,enh_chr1:25260545-25260617,enh_chr1:25259472-25259716,enh_chr1:25261600-25261693,enh_chr1:25260070-25260278,enh_chr1:25261767-25261817	Name=dyadic_chr1:25257773-25259346	.	.	.
chr1	25318800	25323100	.	Name=enh_chr1:25321461-25321501,enh_chr1:25318687-25318863,enh_chr1:25320634-25320700,enh_chr1:25319852-25319892,enh_chr1:25322683-25322934,enh_chr1:25320052-25320106,enh_chr1:25321948-25322076,enh_chr1:25321534-25321841,enh_chr1:25320754-25320804	Name=dyadic_chr1:25319064-25319717	.	.	.
chr1	25424600	25430700	.	Name=enh_chr1:25430110-25430221,enh_chr1:25429966-25430068,enh_chr1:25427762-25427825,enh_chr1:25425769-25426439,enh_chr1:25427580-25427718,enh_chr1:25424888-25424928,enh_chr1:25430299-25430545,enh_chr1:25429596-25429787,enh_chr1:25427866-25428530,enh_chr1:25424711-25424752,enh_chr1:25425421-25425471,enh_chr1:25426737-25427448,enh_chr1:25429790-25429924	.	Name=island:chr1:25430074:25431624	Name=shores:chr1:25428074:25430073	Name=shelves:chr1:25426074:25428073
chr1	25439800	25444100	.	Name=enh_chr1:25439774-25439890,enh_chr1:25440403-25440519,enh_chr1:25441683-25441814	.	.	.	.
chr1	25541000	25543600	.	Name=enh_chr1:25542715-25542863,enh_chr1:25542952-25543025,enh_chr1:25542470-25542510,enh_chr1:25543493-25543564	.	Name=island:chr1:25543402:25544551	Name=shores:chr1:25541402:25543401	Name=shelves:chr1:25539402:25541401
chr1	25556400	25570800	Name=prom_chr1:25558429-25560146,prom_chr1:25565927-25567022	Name=enh_chr1:25567366-25567452,enh_chr1:25567619-25567690,enh_chr1:25564460-25564558,enh_chr1:25563601-25563665,enh_chr1:25564264-25564329,enh_chr1:25565639-25565724,enh_chr1:25561537-25561590,enh_chr1:25569504-25569544,enh_chr1:25562068-25562112,enh_chr1:25568862-25568941,enh_chr1:25563840-25564122,enh_chr1:25567507-25567566,enh_chr1:25568006-25568158,enh_chr1:25564800-25564887,enh_chr1:2556535…	Name=dyadic_chr1:25567271-25567350,dyadic_chr1:25567039-25567199,dyadic_chr1:25558164-25558226,dyadic_chr1:25560184-25560326,dyadic_chr1:25558014-25558054,dyadic_chr1:25565822-25565902	.	.	.
chr1	25572300	25576000	Name=prom_chr1:25572464-25572603,prom_chr1:25572615-25574804	Name=enh_chr1:25575291-25575355,enh_chr1:25574861-25575030	Name=dyadic_chr1:25572303-25572344,dyadic_chr1:25575061-25575141	.	.	.
chr1	25585800	25597700	Name=prom_chr1:25594414-25594763,prom_chr1:25594133-25594282,prom_chr1:25593914-25593962,prom_chr1:25593035-25593108,prom_chr1:25594967-25595184,prom_chr1:25594790-25594892,prom_chr1:25593152-25593282,prom_chr1:25593415-25593487	Name=enh_chr1:25596419-25596459,enh_chr1:25587581-25587641,enh_chr1:25586133-25586213,enh_chr1:25587833-25587877,enh_chr1:25587331-25587385,enh_chr1:25596839-25596932,enh_chr1:25586316-25586725,enh_chr1:25587076-25587126,enh_chr1:25589637-25589687,enh_chr1:25585825-25585931	.	.	.	.
chr1	25598800	25598900	.	.	.	.	.	.
chr1	25621900	25622000	.	.	.	.	.	Name=shelves:chr1:shores:chr1:25618282:25620281:25620282
chr1	25625200	25625400	.	.	.	.	.	.
chr1	25655500	25666200	Name=prom_chr1:25664463-25664612,prom_chr1:25664741-25666051,prom_chr1:25664240-25664299,prom_chr1:25663304-25663623,prom_chr1:25663740-25663821	Name=enh_chr1:25661259-25661338,enh_chr1:25656281-25656364,enh_chr1:25657194-25657438,enh_chr1:25656491-25656748,enh_chr1:25656749-25657097,enh_chr1:25655966-25656108	Name=dyadic_chr1:25666148-25666198	.	.	.
chr1	25754900	25765600	Name=prom_chr1:25756320-25758801	Name=enh_chr1:25762070-25762178,enh_chr1:25762964-25763129,enh_chr1:25759722-25759787,enh_chr1:25760380-25760541,enh_chr1:25755161-25755235,enh_chr1:25755496-25755553,enh_chr1:25760748-25761034,enh_chr1:25762316-25762533,enh_chr1:25755450-25755494,enh_chr1:25762602-25762642,enh_chr1:25759930-25760224,enh_chr1:25761972-25762032,enh_chr1:25755327-25755377,enh_chr1:25761656-25761761,enh_chr1:2576319…	Name=dyadic_chr1:25759107-25759182,dyadic_chr1:25756089-25756180	.	.	.
chr1	25787100	25794800	.	Name=enh_chr1:25789022-25789080,enh_chr1:25788865-25788915,enh_chr1:25793213-25793258,enh_chr1:25793984-25794059,enh_chr1:25794609-25794844,enh_chr1:25791927-25792130,enh_chr1:25789325-25789485,enh_chr1:25788374-25788824,enh_chr1:25794264-25794464,enh_chr1:25793776-25793931	Name=dyadic_chr1:25789857-25789907,dyadic_chr1:25788155-25788205	.	.	.
chr1	25807700	25813200	.	Name=enh_chr1:25810679-25810845,enh_chr1:25808504-25808630,enh_chr1:25807665-25807836,enh_chr1:25809830-25809880,enh_chr1:25811393-25811469,enh_chr1:25812149-25812310,enh_chr1:25808261-25808387,enh_chr1:25809053-25809280,enh_chr1:25808810-25809005,enh_chr1:25812344-25812394,enh_chr1:25811165-25811218,enh_chr1:25810925-25810983	.	.	.	.
chr1	25869600	25879700	Name=prom_chr1:25869603-25871808	Name=enh_chr1:25876676-25876916,enh_chr1:25879552-25879601,enh_chr1:25879643-25879726,enh_chr1:25875395-25875515,enh_chr1:25872900-25873012,enh_chr1:25872531-25872609,enh_chr1:25879038-25879177,enh_chr1:25875728-25875887,enh_chr1:25877084-25877215,enh_chr1:25871941-25872058,enh_chr1:25872107-25872160,enh_chr1:25872162-25872206,enh_chr1:25872686-25872740,enh_chr1:25874568-25874711,enh_chr1:2587820…	.	Name=island:chr1:25875231:25876025	Name=shores:chr1:25873231:25875230,shores:chr1:25876026:25878025	Name=shelves:chr1:shores:chr1:25876026:25878025:25878026,shelves:chr1:25871231:25873230
chr1	25888400	25890100	.	Name=enh_chr1:25889927-25891047,enh_chr1:25888751-25888840,enh_chr1:25888037-25888621	Name=dyadic_chr1:25888864-25889464,dyadic_chr1:25889550-25889883	.	.	.
chr1	25907500	25907700	.	Name=enh_chr1:25907424-25907821	.	.	Name=shores:chr1:25907134:25909133	.
chr1	25931400	25970200	Name=prom_chr1:25941936-25943984,prom_chr1:25944074-25944876	Name=enh_chr1:25950802-25950974,enh_chr1:25936460-25936719,enh_chr1:25936863-25936913,enh_chr1:25935619-25935703,enh_chr1:25935749-25935820,enh_chr1:25965936-25966109,enh_chr1:25956926-25957006,enh_chr1:25947999-25948039,enh_chr1:25954525-25954565,enh_chr1:25951241-25951343,enh_chr1:25956382-25956626,enh_chr1:25951025-25951122,enh_chr1:25950156-25950511,enh_chr1:25937521-25937647,enh_chr1:2595441…	Name=dyadic_chr1:25958987-25959106,dyadic_chr1:25947718-25947929,dyadic_chr1:25958185-25958630,dyadic_chr1:25947590-25947661,dyadic_chr1:25944912-25945203,dyadic_chr1:25948484-25948633,dyadic_chr1:25945262-25946369,dyadic_chr1:25959182-25959250,dyadic_chr1:25946463-25946515,dyadic_chr1:25948640-25948848,dyadic_chr1:25946517-25946588,dyadic_chr1:25949153-25949359,dyadic_chr1:25958667-25958828,dyad…	.	.	.
chr1	25981300	25984900	.	Name=enh_chr1:25984822-25984999,enh_chr1:25983369-25983444,enh_chr1:25981422-25981796,enh_chr1:25983065-25983324,enh_chr1:25983793-25983985,enh_chr1:25982114-25982165,enh_chr1:25984099-25984260,enh_chr1:25984440-25984480	.	.	.	.
chr1	26002500	26002700	.	Name=enh_chr1:26002243-26003034	.	.	.	.
chr1	26029900	26033600	.	Name=enh_chr1:26030637-26031398,enh_chr1:26031432-26031517,enh_chr1:26033366-26033457,enh_chr1:26033122-26033304,enh_chr1:26032652-26032782,enh_chr1:26032817-26032972,enh_chr1:26032984-26033063,enh_chr1:26031698-26031738,enh_chr1:26033535-26033599	.	.	Name=shores:chr1:26033102:26035101	Name=shelves:chr1:26031102:26033101
chr1	26037900	26040400	.	Name=enh_chr1:26038123-26038603,enh_chr1:26040332-26040412,enh_chr1:26037135-26037936	.	.	Name=shores:chr1:26036218:26038217	Name=shelves:chr1:shores:chr1:26036218:26038217:26038218
chr1	26056000	26062200	.	Name=enh_chr1:26056690-26056870,enh_chr1:26061728-26061795,enh_chr1:26057325-26057524,enh_chr1:26056918-26057222,enh_chr1:26061093-26061366,enh_chr1:26058262-26058317,enh_chr1:26056344-26056629,enh_chr1:26060952-26061015	.	.	.	.
chr1	26080700	26083000	.	Name=enh_chr1:26080947-26081617,enh_chr1:26080716-26080789,enh_chr1:26082555-26082616,enh_chr1:26082089-26082164,enh_chr1:26081888-26081993,enh_chr1:26082840-26083014	.	.	.	.
chr1	26093100	26098400	.	Name=enh_chr1:26093298-26093478,enh_chr1:26096020-26096077,enh_chr1:26093726-26093776,enh_chr1:26096428-26096470,enh_chr1:26096539-26096964,enh_chr1:26093486-26093588,enh_chr1:26092732-26093115,enh_chr1:26093795-26093835,enh_chr1:26097026-26098711	.	.	.	.
chr1	26099100	26102900	.	Name=enh_chr1:26099513-26099567,enh_chr1:26099426-26099503,enh_chr1:26100682-26100722,enh_chr1:26101000-26101106,enh_chr1:26099907-26100267,enh_chr1:26100272-26100508,enh_chr1:26100767-26100891,enh_chr1:26099811-26099898	Name=dyadic_chr1:26101305-26102112,dyadic_chr1:26102127-26102303	.	.	.
chr1	26119100	26130800	Name=prom_chr1:26126056-26127818	Name=enh_chr1:26130564-26130694,enh_chr1:26119135-26119242,enh_chr1:26121585-26121654,enh_chr1:26119351-26119451,enh_chr1:26122472-26122716,enh_chr1:26129588-26129687,enh_chr1:26121781-26122110,enh_chr1:26124084-26124917,enh_chr1:26125033-26125153,enh_chr1:26125438-26125527,enh_chr1:26122740-26122829,enh_chr1:26120290-26120349,enh_chr1:26128879-26128927,enh_chr1:26122874-26123973,enh_chr1:2613073…	Name=dyadic_chr1:26120924-26121129,dyadic_chr1:26120687-26120737,dyadic_chr1:26120770-26120882	.	.	.
chr1	26139100	26139200	.	.	.	.	.	.
chr1	26142600	26142800	.	.	.	.	.	.
chr1	26145400	26148100	Name=prom_chr1:26146954-26147673,prom_chr1:26145533-26146953	Name=enh_chr1:26145058-26145490	Name=dyadic_chr1:26147900-26148020,dyadic_chr1:26147689-26147866	.	.	.
chr1	26184300	26198300	Name=prom_chr1:26185091-26186805	Name=enh_chr1:26197120-26197160,enh_chr1:26193558-26193660,enh_chr1:26184901-26184992,enh_chr1:26193069-26193113,enh_chr1:26189804-26189975,enh_chr1:26197627-26198515,enh_chr1:26188866-26188956,enh_chr1:26195235-26195289,enh_chr1:26196547-26196649,enh_chr1:26192797-26192849,enh_chr1:26190102-26190238,enh_chr1:26189581-26189658,enh_chr1:26192683-26192733,enh_chr1:26188991-26189036,enh_chr1:2619684…	Name=dyadic_chr1:26188589-26188656,dyadic_chr1:26188660-26188727,dyadic_chr1:26188438-26188488,dyadic_chr1:26188122-26188239	.	.	.
chr1	26200700	26203200	Name=prom_chr1:26201173-26202955	Name=enh_chr1:26203117-26203221	Name=dyadic_chr1:26201001-26201073	.	.	.
chr1	26220600	26224400	.	Name=enh_chr1:26223241-26223328,enh_chr1:26221094-26221138,enh_chr1:26222436-26222636,enh_chr1:26221863-26222399,enh_chr1:26224392-26224442,enh_chr1:26222665-26223078,enh_chr1:26224066-26224339,enh_chr1:26221547-26221673,enh_chr1:26221426-26221482	.	.	Name=shores:chr1:26223026:26225025	Name=shelves:chr1:26221026:26223025
chr1	26229100	26233900	Name=prom_chr1:26231301-26233966,prom_chr1:26231191-26231253	Name=enh_chr1:26230658-26230755,enh_chr1:26229794-26229868,enh_chr1:26228924-26229305,enh_chr1:26230529-26230586	Name=dyadic_chr1:26231054-26231104,dyadic_chr1:26230976-26231045	.	Name=shores:chr1:26231958:26233957	Name=shelves:chr1:shores:chr1:26225704:26227703:26227704,shelves:chr1:26229958:26231957
chr1	26247100	26251900	Name=prom_chr1:26248821-26250582	Name=enh_chr1:26251029-26251201,enh_chr1:26248232-26248319,enh_chr1:26251323-26251373,enh_chr1:26251454-26251563,enh_chr1:26250944-26251002	Name=dyadic_chr1:26248511-26248708	.	.	.
chr1	26270200	26270400	.	.	.	.	.	.
chr1	26270500	26277400	.	Name=enh_chr1:26271435-26271531,enh_chr1:26271541-26271852,enh_chr1:26272345-26272593,enh_chr1:26276688-26276967,enh_chr1:26275572-26275709	.	.	.	Name=shelves:chr1:26275871:26277870
chr1	26284100	26284200	.	.	.	.	.	Name=shelves:chr1:shores:chr1:26280423:26282422:26282423
chr1	26309300	26320400	.	Name=enh_chr1:26318663-26319044,enh_chr1:26318439-26318601,enh_chr1:26319114-26319233,enh_chr1:26319282-26320026,enh_chr1:26312315-26312446,enh_chr1:26320105-26320622,enh_chr1:26311914-26311983,enh_chr1:26314392-26314444,enh_chr1:26315772-26315982,enh_chr1:26313819-26314298,enh_chr1:26314488-26314901,enh_chr1:26313412-26313597,enh_chr1:26312771-26312887	Name=dyadic_chr1:26316370-26316435,dyadic_chr1:26316766-26317793,dyadic_chr1:26315987-26316266,dyadic_chr1:26316455-26316622	.	.	Name=shelves:chr1:shores:chr1:26306799:26308798:26308799
chr1	26320800	26320900	.	.	.	.	.	.
chr1	26322800	26327400	.	Name=enh_chr1:26323125-26323175,enh_chr1:26325940-26326400,enh_chr1:26325760-26325874,enh_chr1:26326523-26326567	Name=dyadic_chr1:26323302-26325635	.	.	.
chr1	26340800	26343800	.	Name=enh_chr1:26341994-26342198,enh_chr1:26341802-26341955,enh_chr1:26342312-26342389,enh_chr1:26343074-26343579,enh_chr1:26343705-26344156,enh_chr1:26341094-26341177,enh_chr1:26342877-26343048	.	.	.	Name=shelves:chr1:26341954:26343953,shelves:chr1:shores:chr1:26336976:26338975:26338976
chr1	26358000	26383700	Name=prom_chr1:26372899-26373150,prom_chr1:26371691-26372896,prom_chr1:26361346-26363379	Name=enh_chr1:26382429-26382501,enh_chr1:26375695-26375981,enh_chr1:26381096-26381200,enh_chr1:26361013-26361096,enh_chr1:26358632-26359042,enh_chr1:26360514-26360677,enh_chr1:26364320-26364619,enh_chr1:26358193-26358577,enh_chr1:26370541-26370885,enh_chr1:26364055-26364176,enh_chr1:26369547-26369685,enh_chr1:26369163-26369414,enh_chr1:26377468-26377717,enh_chr1:26360369-26360434,enh_chr1:2638158…	Name=dyadic_chr1:26364241-26364295,dyadic_chr1:26360725-26360888,dyadic_chr1:26380213-26380302,dyadic_chr1:26379523-26379731,dyadic_chr1:26373162-26374017,dyadic_chr1:26375026-26375123,dyadic_chr1:26379234-26379313,dyadic_chr1:26380528-26381088,dyadic_chr1:26378747-26378861,dyadic_chr1:26375126-26375420,dyadic_chr1:26371181-26371261,dyadic_chr1:26377857-26377975,dyadic_chr1:26371307-26371377,dyad…	Name=island:chr1:26360025:26360790	Name=shores:chr1:26358025:26360024,shores:chr1:26360791:26362790	Name=shelves:chr1:shores:chr1:26360791:26362790:26362791,shelves:chr1:26356025:26358024
chr1	26431900	26440900	Name=prom_chr1:26437036-26439235	Name=enh_chr1:26440682-26440906,enh_chr1:26436239-26436364,enh_chr1:26431260-26431933,enh_chr1:26440022-26440079,enh_chr1:26440242-26440346,enh_chr1:26436492-26436582	Name=dyadic_chr1:26439400-26439511,dyadic_chr1:26436896-26437003,dyadic_chr1:26439239-26439314,dyadic_chr1:26436757-26436831	Name=island:chr1:26432001:26432365	Name=shores:chr1:26430001:26432000,shores:chr1:26432366:26434365	Name=shelves:chr1:shores:chr1:26432366:26434365:26434366
chr1	26441000	26454500	.	Name=enh_chr1:26451024-26451253,enh_chr1:26440939-26441027,enh_chr1:26448349-26449114,enh_chr1:26441062-26441492,enh_chr1:26447990-26448095,enh_chr1:26453806-26454176,enh_chr1:26445485-26445576,enh_chr1:26453549-26453616,enh_chr1:26447820-26447876,enh_chr1:26454221-26454488,enh_chr1:26453704-26453754,enh_chr1:26452470-26452539,enh_chr1:26444703-26444743,enh_chr1:26449756-26450187,enh_chr1:2645133…	Name=dyadic_chr1:26446672-26446812,dyadic_chr1:26446536-26446632,dyadic_chr1:26446976-26447043,dyadic_chr1:26446861-26446964,dyadic_chr1:26452736-26453383	.	.	.
chr1	26463700	26497400	Name=prom_chr1:26490310-26490603,prom_chr1:26487028-26487154,prom_chr1:26474230-26474425,prom_chr1:26487757-26488865,prom_chr1:26486407-26486463,prom_chr1:26495840-26497187,prom_chr1:26490626-26491553	Name=enh_chr1:26481143-26481844,enh_chr1:26471335-26472049,enh_chr1:26492583-26492738,enh_chr1:26480790-26480909,enh_chr1:26491862-26492504,enh_chr1:26465424-26466006,enh_chr1:26491748-26491859,enh_chr1:26484370-26484424,enh_chr1:26493077-26493176,enh_chr1:26479108-26479360,enh_chr1:26463894-26463944,enh_chr1:26472062-26472189,enh_chr1:26484980-26485583,enh_chr1:26470041-26470103,enh_chr1:2648617…	Name=dyadic_chr1:26482908-26482975,dyadic_chr1:26495323-26495399,dyadic_chr1:26495057-26495281,dyadic_chr1:26490153-26490251,dyadic_chr1:26482587-26482736,dyadic_chr1:26482425-26482485,dyadic_chr1:26482101-26482192,dyadic_chr1:26482772-26482818,dyadic_chr1:26497206-26497262,dyadic_chr1:26482209-26482333,dyadic_chr1:26494873-26495019,dyadic_chr1:26481994-26482100,dyadic_chr1:26497263-26497317,dyad…	Name=island:chr1:26471875:26473351	Name=shores:chr1:26473352:26475351,shores:chr1:26469875:26471874	Name=shelves:chr1:26496185:26498184,shelves:chr1:26467875:26469874,shelves:chr1:shores:chr1:26473352:26475351:26475352
chr1	26551400	26552700	Name=prom_chr1:26551457-26551522,prom_chr1:26551536-26552501	.	.	.	.	.
chr1	26558400	26569500	Name=prom_chr1:26560078-26562015	Name=enh_chr1:26564410-26564478,enh_chr1:26563597-26563647,enh_chr1:26564044-26564355,enh_chr1:26562524-26562579,enh_chr1:26562688-26562759,enh_chr1:26566632-26566750	.	.	.	.
chr1	26605000	26624600	Name=prom_chr1:26605241-26607350	Name=enh_chr1:26624499-26624549,enh_chr1:26612896-26612950,enh_chr1:26618780-26618842,enh_chr1:26619512-26619615,enh_chr1:26608900-26609245,enh_chr1:26607965-26608825,enh_chr1:26610089-26610164,enh_chr1:26612966-26613183,enh_chr1:26607559-26607715,enh_chr1:26609777-26609961,enh_chr1:26617728-26617875,enh_chr1:26617927-26618070,enh_chr1:26620464-26620514,enh_chr1:26612653-26612854,enh_chr1:2661058…	.	Name=island:chr1:26620353:26621585	Name=shores:chr1:26621586:26623585,shores:chr1:26618353:26620352	Name=shelves:chr1:shores:chr1:26621586:26623585:26623586,shelves:chr1:26616353:26618352
chr1	26629600	26648600	Name=prom_chr1:26645086-26645480,prom_chr1:26644695-26644920,prom_chr1:26632615-26634432,prom_chr1:26645980-26646090	Name=enh_chr1:26648476-26648606,enh_chr1:26630257-26630357,enh_chr1:26643605-26643657,enh_chr1:26647847-26648449,enh_chr1:26634791-26634899,enh_chr1:26640740-26640954,enh_chr1:26647128-26647438,enh_chr1:26639661-26639751,enh_chr1:26635171-26635412,enh_chr1:26639916-26639966,enh_chr1:26641141-26641184,enh_chr1:26634947-26635129,enh_chr1:26642500-26642577,enh_chr1:26647702-26647794,enh_chr1:2664366…	Name=dyadic_chr1:26643964-26644635,dyadic_chr1:26632189-26632369,dyadic_chr1:26632430-26632566,dyadic_chr1:26646125-26646301,dyadic_chr1:26646586-26646751,dyadic_chr1:26643797-26643904,dyadic_chr1:26646766-26646885	.	.	.
chr1	26658500	26664200	Name=prom_chr1:26662510-26663508,prom_chr1:26662365-26662508	Name=enh_chr1:26664088-26664128,enh_chr1:26661975-26662072,enh_chr1:26663556-26663606,enh_chr1:26659548-26659609,enh_chr1:26664035-26664085,enh_chr1:26663648-26663826,enh_chr1:26659782-26659836,enh_chr1:26661545-26661605	Name=dyadic_chr1:26662270-26662363	.	.	.
chr1	26684200	26694800	Name=prom_chr1:26686346-26687112	Name=enh_chr1:26690084-26690134,enh_chr1:26685065-26685221,enh_chr1:26690259-26690771,enh_chr1:26686004-26686068,enh_chr1:26693882-26693942,enh_chr1:26686243-26686323,enh_chr1:26691018-26691058,enh_chr1:26690789-26690930,enh_chr1:26688171-26688304,enh_chr1:26685234-26685936,enh_chr1:26689724-26689857,enh_chr1:26691091-26691156,enh_chr1:26689298-26689341,enh_chr1:26694664-26694725	Name=dyadic_chr1:26691591-26691741,dyadic_chr1:26687919-26687959,dyadic_chr1:26687339-26687641	.	Name=shores:chr1:26693342:26695341	Name=shelves:chr1:26691342:26693341
chr1	26700100	26702700	.	Name=enh_chr1:26701688-26701892,enh_chr1:26701176-26701348,enh_chr1:26700258-26700498,enh_chr1:26700655-26700711,enh_chr1:26699896-26700181,enh_chr1:26700972-26701045	.	.	.	Name=shelves:chr1:shores:chr1:26697531:26699530:26699531
chr1	26709100	26746800	Name=prom_chr1:26745052-26746172,prom_chr1:26738195-26739458,prom_chr1:26735562-26737534	Name=enh_chr1:26722850-26723261,enh_chr1:26731159-26731220,enh_chr1:26713332-26713372,enh_chr1:26712177-26712366,enh_chr1:26712633-26712774,enh_chr1:26731836-26732049,enh_chr1:26743535-26744048,enh_chr1:26709560-26709674,enh_chr1:26717547-26717613,enh_chr1:26728489-26728737,enh_chr1:26717671-26717819,enh_chr1:26710659-26710971,enh_chr1:26712781-26712869,enh_chr1:26715424-26715520,enh_chr1:2671183…	Name=dyadic_chr1:26743327-26743486,dyadic_chr1:26742851-26743146,dyadic_chr1:26737660-26737870,dyadic_chr1:26743156-26743234,dyadic_chr1:26737893-26738158,dyadic_chr1:26734976-26735520,dyadic_chr1:26746286-26746490,dyadic_chr1:26739599-26739686,dyadic_chr1:26739717-26739797,dyadic_chr1:26739820-26740136,dyadic_chr1:26744300-26744786	.	.	.
chr1	26757100	26761100	Name=prom_chr1:26758158-26759537	Name=enh_chr1:26757297-26757420,enh_chr1:26760748-26760805,enh_chr1:26760312-26760406,enh_chr1:26760943-26761063,enh_chr1:26760828-26760898,enh_chr1:26757191-26757241,enh_chr1:26760031-26760122	Name=dyadic_chr1:26757986-26758083,dyadic_chr1:26759632-26759687	.	.	.
chr1	26795900	26855500	Name=prom_chr1:26797631-26800100,prom_chr1:26826506-26828346	Name=enh_chr1:26823751-26823864,enh_chr1:26811452-26811542,enh_chr1:26796523-26796823,enh_chr1:26803936-26803991,enh_chr1:26811232-26811302,enh_chr1:26819580-26819658,enh_chr1:26808986-26809141,enh_chr1:26801469-26801579,enh_chr1:26807098-26807148,enh_chr1:26814580-26814646,enh_chr1:26850724-26850954,enh_chr1:26821423-26821473,enh_chr1:26810376-26810465,enh_chr1:26809476-26809795,enh_chr1:2680412…	Name=dyadic_chr1:26846886-26846936,dyadic_chr1:26800171-26800473	Name=island:chr1:26817249:26817462,island:chr1:26826739:26827183	Name=shores:chr1:26815249:26817248,shores:chr1:26824739:26826738,shores:chr1:26817463:26819462,shores:chr1:26827184:26829183	Name=shelves:chr1:shores:chr1:26817463:26819462:26819463,shelves:chr1:26822739:26824738,shelves:chr1:26813249:26815248,shelves:chr1:shores:chr1:26827184:26829183:26829184
chr1	26855700	26873400	.	Name=enh_chr1:26868039-26869956,enh_chr1:26865719-26865785,enh_chr1:26864276-26864963,enh_chr1:26858969-26859597,enh_chr1:26861481-26861531,enh_chr1:26866344-26866543,enh_chr1:26870152-26870754,enh_chr1:26863768-26863856,enh_chr1:26866848-26866937,enh_chr1:26860742-26860853,enh_chr1:26866122-26866232,enh_chr1:26866076-26866116,enh_chr1:26865821-26865885,enh_chr1:26866690-26866832,enh_chr1:2686047…	Name=dyadic_chr1:26872631-26872921,dyadic_chr1:26871921-26872573,dyadic_chr1:26872933-26873216,dyadic_chr1:26855784-26858664,dyadic_chr1:26873326-26873376	Name=island:chr1:26863421:26863637,island:chr1:26864575:26865486	Name=shores:chr1:26863638:26865637,shores:chr1:26862575:26864574,shores:chr1:26861421:26863420,shores:chr1:26865487:26867486	Name=shelves:chr1:26859421:26861420,shelves:chr1:shores:chr1:26865487:26867486:26867487,shelves:chr1:26860575:26862574,shelves:chr1:shores:chr1:26863638:26865637:26865638
chr1	26880100	26881300	.	Name=enh_chr1:26881239-26881289,enh_chr1:26881158-26881230,enh_chr1:26880441-26880825,enh_chr1:26880895-26880991	.	.	.	.
chr1	26907300	26910900	.	Name=enh_chr1:26909665-26909737,enh_chr1:26910704-26910925,enh_chr1:26908929-26909027,enh_chr1:26910305-26910376,enh_chr1:26910066-26910144,enh_chr1:26907813-26908064,enh_chr1:26909264-26909623,enh_chr1:26907395-26907567,enh_chr1:26909790-26909854	.	.	.	.
chr1	26917500	26927800	.	Name=enh_chr1:26917266-26917519,enh_chr1:26924909-26925021,enh_chr1:26925528-26925666,enh_chr1:26924116-26924451,enh_chr1:26925298-26925434	.	Name=island:chr1:26921557:26922128	Name=shores:chr1:26919557:26921556,shores:chr1:26922129:26924128	Name=shelves:chr1:shores:chr1:26922129:26924128:26924129,shelves:chr1:26917557:26919556
chr1	26929700	26938700	.	Name=enh_chr1:26934214-26934338,enh_chr1:26931518-26931578,enh_chr1:26933779-26933920,enh_chr1:26935510-26935599,enh_chr1:26930769-26931082,enh_chr1:26929735-26930026,enh_chr1:26934064-26934153,enh_chr1:26937367-26937560,enh_chr1:26931455-26931509,enh_chr1:26930540-26930596,enh_chr1:26931279-26931363,enh_chr1:26937036-26937132	.	.	.	.
chr1	26944900	26963300	Name=prom_chr1:26948674-26948724,prom_chr1:26963102-26963239,prom_chr1:26945661-26948631,prom_chr1:26962929-26963098	Name=enh_chr1:26953630-26953751,enh_chr1:26962370-26962621,enh_chr1:26958506-26958605,enh_chr1:26948953-26949043,enh_chr1:26944912-26944976,enh_chr1:26949096-26949221,enh_chr1:26945042-26945347,enh_chr1:26957167-26957211,enh_chr1:26945567-26945613,enh_chr1:26960382-26960589,enh_chr1:26959632-26959857,enh_chr1:26951154-26951204,enh_chr1:26957290-26957381,enh_chr1:26945366-26945453	Name=dyadic_chr1:26954517-26954769	Name=island:chr1:26959574:26960610	Name=shores:chr1:26960611:26962610,shores:chr1:26957574:26959573	Name=shelves:chr1:26955574:26957573,shelves:chr1:shores:chr1:26960611:26962610:26962611
chr1	26965400	26966800	.	Name=enh_chr1:26965787-26965867,enh_chr1:26966556-26966676,enh_chr1:26965476-26965516,enh_chr1:26966029-26966089,enh_chr1:26966269-26966343	.	.	.	.
chr1	26974300	26982000	.	Name=enh_chr1:26978500-26978550,enh_chr1:26974354-26974506,enh_chr1:26978258-26978368	Name=dyadic_chr1:26974884-26975285,dyadic_chr1:26975435-26975493,dyadic_chr1:26974689-26974807	.	.	.
chr1	26984000	26989500	.	Name=enh_chr1:26989487-26989580	.	.	.	.
chr1	26998700	27011400	.	Name=enh_chr1:27003267-27003321,enh_chr1:27003383-27003461,enh_chr1:27003197-27003247,enh_chr1:27002750-27002840,enh_chr1:27001361-27001529,enh_chr1:27009072-27009387,enh_chr1:27009446-27009506,enh_chr1:27003750-27004609	.	Name=island:chr1:27006102:27006491	Name=shores:chr1:27010388:27012387,shores:chr1:27006492:27008491,shores:chr1:27004102:27006101	Name=shelves:chr1:shores:chr1:27006492:27008491:27008492,shelves:chr1:27008388:27010387,shelves:chr1:27002102:27004101
chr1	27017200	27031400	Name=prom_chr1:27024284-27025227,prom_chr1:27024083-27024262,prom_chr1:27018512-27024015	Name=enh_chr1:27030070-27030272,enh_chr1:27027231-27027575,enh_chr1:27031213-27031394,enh_chr1:27028213-27028853,enh_chr1:27028971-27029088,enh_chr1:27017198-27017388,enh_chr1:27018159-27018203,enh_chr1:27029260-27029419,enh_chr1:27030634-27030738,enh_chr1:27017396-27017649,enh_chr1:27030831-27030937,enh_chr1:27027765-27028042,enh_chr1:27027098-27027218,enh_chr1:27026903-27026950,enh_chr1:2703033…	Name=dyadic_chr1:27025231-27025292,dyadic_chr1:27026743-27026787,dyadic_chr1:27025853-27026048,dyadic_chr1:27026532-27026640,dyadic_chr1:27025722-27025846,dyadic_chr1:27026642-27026692	.	.	.
chr1	27049400	27053500	.	Name=enh_chr1:27053146-27053548,enh_chr1:27051086-27051205,enh_chr1:27050972-27051048,enh_chr1:27051248-27051435,enh_chr1:27051541-27051769,enh_chr1:27052456-27052741,enh_chr1:27049350-27050903	.	.	.	.
chr1	27058100	27067800	.	Name=enh_chr1:27067768-27067818,enh_chr1:27061151-27061259,enh_chr1:27067453-27067694,enh_chr1:27066994-27067056,enh_chr1:27064863-27064982,enh_chr1:27066841-27066951,enh_chr1:27062161-27062216,enh_chr1:27061338-27061392,enh_chr1:27060138-27060188,enh_chr1:27060817-27060935,enh_chr1:27058988-27059078,enh_chr1:27065887-27066454,enh_chr1:27066603-27066836,enh_chr1:27067275-27067361,enh_chr1:2705998…	.	.	.	.
chr1	27069500	27082500	.	Name=enh_chr1:27076525-27076573,enh_chr1:27073718-27073854,enh_chr1:27076146-27076204,enh_chr1:27080628-27080796,enh_chr1:27076795-27076895,enh_chr1:27081596-27081636,enh_chr1:27071803-27071974,enh_chr1:27076986-27077170,enh_chr1:27072804-27072874,enh_chr1:27072218-27072258,enh_chr1:27069679-27069988,enh_chr1:27071478-27071568,enh_chr1:27079788-27080377,enh_chr1:27079308-27079404,enh_chr1:2708103…	Name=dyadic_chr1:27070364-27071098	.	.	.
chr1	27111900	27139600	.	Name=enh_chr1:27136002-27136057,enh_chr1:27112059-27112146,enh_chr1:27116310-27116383,enh_chr1:27117707-27117757,enh_chr1:27118155-27118369,enh_chr1:27131698-27131883,enh_chr1:27127871-27127911,enh_chr1:27125667-27125748,enh_chr1:27131991-27132045,enh_chr1:27124253-27124384,enh_chr1:27117598-27117667,enh_chr1:27117006-27117278,enh_chr1:27111964-27112014,enh_chr1:27125911-27127246,enh_chr1:2713703…	Name=dyadic_chr1:27112341-27116188,dyadic_chr1:27138729-27138813,dyadic_chr1:27139215-27139294,dyadic_chr1:27138898-27138968	.	.	.
chr1	27140400	27144100	.	Name=enh_chr1:27142180-27142244,enh_chr1:27141073-27141186,enh_chr1:27143235-27143304	.	.	.	.
chr1	27145600	27148800	.	Name=enh_chr1:27147911-27147973,enh_chr1:27147219-27147884,enh_chr1:27146809-27146872	.	.	.	.
chr1	27152300	27165700	Name=prom_chr1:27152593-27153643,prom_chr1:27153967-27154115,prom_chr1:27153658-27153816	Name=enh_chr1:27158676-27158727,enh_chr1:27161656-27161696,enh_chr1:27156286-27156379,enh_chr1:27165221-27165876,enh_chr1:27158341-27158542,enh_chr1:27157561-27157615,enh_chr1:27159303-27159441,enh_chr1:27161148-27161208,enh_chr1:27164297-27164352,enh_chr1:27155754-27155825,enh_chr1:27158226-27158280,enh_chr1:27158777-27158842,enh_chr1:27156717-27156762,enh_chr1:27158081-27158202,enh_chr1:2715974…	Name=dyadic_chr1:27154313-27154519	Name=island:chr1:27154854:27155251	Name=shores:chr1:27155252:27157251,shores:chr1:27152854:27154853	Name=shelves:chr1:27150854:27152853,shelves:chr1:shores:chr1:27155252:27157251:27157252
chr1	27189300	27190000	.	Name=enh_chr1:27189124-27190439	.	.	.	.
chr1	27190100	27219200	Name=prom_chr1:27190513-27192308,prom_chr1:27215966-27217279	Name=enh_chr1:27192984-27193110,enh_chr1:27203523-27203705,enh_chr1:27206116-27206209,enh_chr1:27204520-27204745,enh_chr1:27196588-27196759,enh_chr1:27213552-27213609,enh_chr1:27209129-27209229,enh_chr1:27196785-27196856,enh_chr1:27217416-27217636,enh_chr1:27204185-27204270,enh_chr1:27211703-27211830,enh_chr1:27206650-27206725,enh_chr1:27201909-27202089,enh_chr1:27200995-27201103,enh_chr1:2720622…	Name=dyadic_chr1:27192317-27192705	Name=island:chr1:27201393:27201594	Name=shores:chr1:27201595:27203594,shores:chr1:27199393:27201392	Name=shelves:chr1:shores:chr1:27201595:27203594:27203595,shelves:chr1:27197393:27199392
chr1	27225200	27227500	Name=prom_chr1:27226195-27227628	.	Name=dyadic_chr1:27225633-27225683,dyadic_chr1:27225846-27225886,dyadic_chr1:27226137-27226177,dyadic_chr1:27225958-27225998	.	.	.
chr1	27241800	27250400	Name=prom_chr1:27247700-27249097	Name=enh_chr1:27246064-27246154,enh_chr1:27247328-27247378,enh_chr1:27242781-27242847,enh_chr1:27242080-27242218,enh_chr1:27245604-27245648,enh_chr1:27241692-27242045,enh_chr1:27242984-27243060,enh_chr1:27245909-27245965,enh_chr1:27250235-27250461,enh_chr1:27247509-27247575	Name=dyadic_chr1:27249136-27249447,dyadic_chr1:27249519-27249677,dyadic_chr1:27247590-27247696	.	.	.
chr1	27285700	27287700	Name=prom_chr1:27286355-27287451,prom_chr1:27285874-27285926,prom_chr1:27285635-27285765,prom_chr1:27287495-27287617,prom_chr1:27286018-27286176	.	.	.	.	.
chr1	27289400	27290900	.	Name=enh_chr1:27290668-27290782,enh_chr1:27290541-27290662,enh_chr1:27290319-27290539	.	.	.	.
chr1	27293200	27295500	.	Name=enh_chr1:27294794-27294834,enh_chr1:27293180-27293329,enh_chr1:27295426-27295581,enh_chr1:27293457-27293690	.	.	.	.
chr1	27318800	27327000	Name=prom_chr1:27319427-27320773,prom_chr1:27320785-27322079	Name=enh_chr1:27322512-27322909,enh_chr1:27323177-27323475,enh_chr1:27323742-27323799,enh_chr1:27319109-27319154,enh_chr1:27322920-27322970,enh_chr1:27326694-27326866,enh_chr1:27323834-27326680,enh_chr1:27323002-27323153,enh_chr1:27326949-27327079	.	Name=island:chr1:27321962:27322515	Name=shores:chr1:27322516:27324515,shores:chr1:27319962:27321961	Name=shelves:chr1:shores:chr1:27322516:27324515:27324516,shelves:chr1:27317962:27319961
chr1	27336000	27341700	Name=prom_chr1:27339076-27339899,prom_chr1:27338163-27338986	Name=enh_chr1:27341688-27341738,enh_chr1:27340553-27340663,enh_chr1:27340717-27340757,enh_chr1:27336026-27337005,enh_chr1:27337049-27337246	Name=dyadic_chr1:27337295-27338154	.	.	.
chr1	27348300	27348500	.	Name=enh_chr1:27348077-27348478	.	.	Name=shores:chr1:27347428:27349427	.
chr1	27351000	27353800	.	Name=enh_chr1:27352102-27352162,enh_chr1:27353522-27353843,enh_chr1:27352862-27352916,enh_chr1:27353196-27353246	.	Name=island:chr1:27349428:27351525	Name=shores:chr1:27351526:27353525	Name=shelves:chr1:27352786:27354785,shelves:chr1:shores:chr1:27351526:27353525:27353526
chr1	27354100	27376300	.	Name=enh_chr1:27365673-27365811,enh_chr1:27363570-27363798,enh_chr1:27364137-27364225,enh_chr1:27373754-27373834,enh_chr1:27355743-27355869,enh_chr1:27359149-27359199,enh_chr1:27361906-27362055,enh_chr1:27363068-27363147,enh_chr1:27359590-27360240,enh_chr1:27369299-27369472,enh_chr1:27363345-27363427,enh_chr1:27368557-27368617,enh_chr1:27373882-27373962,enh_chr1:27366896-27367155,enh_chr1:2735628…	Name=dyadic_chr1:27357696-27358794	Name=island:chr1:27365921:27366752,island:chr1:27360533:27361252,island:chr1:27356786:27357099	Name=shores:chr1:27366753:27368752,shores:chr1:27361253:27363252,shores:chr1:27354786:27356785,shores:chr1:27363921:27365920,shores:chr1:27358533:27360532,shores:chr1:27357100:27359099	Name=shelves:chr1:27352786:27354785,shelves:chr1:shores:chr1:27357100:27359099:27359100,shelves:chr1:shores:chr1:27361253:27363252:27363253,shelves:chr1:shores:chr1:27366753:27368752:27368753,shelves:chr1:shores:chr1:27351526:27353525:27353526,shelves:chr1:27356533:27358532,shelves:chr1:27361921:27363920
chr1	27406900	27430500	.	Name=enh_chr1:27426700-27426864,enh_chr1:27427732-27427782,enh_chr1:27417415-27417779,enh_chr1:27426888-27426945,enh_chr1:27425352-27426663,enh_chr1:27427392-27427573,enh_chr1:27413286-27413537,enh_chr1:27422197-27422296,enh_chr1:27423048-27423098,enh_chr1:27429706-27429813,enh_chr1:27416511-27416662,enh_chr1:27427063-27427276,enh_chr1:27423798-27424297,enh_chr1:27430078-27430197,enh_chr1:2742491…	Name=dyadic_chr1:27413050-27413100	.	.	.
chr1	27453700	27460900	.	Name=enh_chr1:27456215-27456265,enh_chr1:27457067-27457134,enh_chr1:27458590-27458696,enh_chr1:27454007-27454182,enh_chr1:27457240-27457643,enh_chr1:27458781-27458976,enh_chr1:27460572-27460735,enh_chr1:27459964-27460029,enh_chr1:27455836-27455876,enh_chr1:27459827-27459914,enh_chr1:27456355-27456405,enh_chr1:27456994-27457034,enh_chr1:27459044-27459582	.	.	.	.
chr1	27479300	27486300	.	Name=enh_chr1:27483847-27483927,enh_chr1:27483747-27483816	Name=dyadic_chr1:27479818-27482444,dyadic_chr1:27478907-27479753	.	.	Name=shelves:chr1:27485831:27487830
chr1	27488200	27489100	.	Name=enh_chr1:27488106-27488629,enh_chr1:27488739-27488873	.	.	Name=shores:chr1:27487831:27489830	.
chr1	27493100	27495500	.	Name=enh_chr1:27493620-27493670,enh_chr1:27492855-27493101	.	.	.	Name=shelves:chr1:shores:chr1:27490343:27492342:27492343
chr1	27522300	27527600	.	Name=enh_chr1:27524332-27524931,enh_chr1:27523773-27523956,enh_chr1:27523999-27524070	.	.	Name=shores:chr1:27525800:27527799	Name=shelves:chr1:27523800:27525799
chr1	27530800	27580200	Name=prom_chr1:27559948-27562630	Name=enh_chr1:27568404-27568473,enh_chr1:27579313-27579443,enh_chr1:27578987-27579055,enh_chr1:27571488-27571602,enh_chr1:27571131-27571203,enh_chr1:27546705-27546795,enh_chr1:27545389-27545442,enh_chr1:27568022-27568079,enh_chr1:27577010-27577218,enh_chr1:27530811-27530861,enh_chr1:27559575-27559632,enh_chr1:27569358-27569562,enh_chr1:27532666-27532734,enh_chr1:27566993-27567047,enh_chr1:2754682…	Name=dyadic_chr1:27562685-27562790	Name=island:chr1:27568416:27569013,island:chr1:27547906:27548127,island:chr1:27549881:27551036,island:chr1:27575289:27576177	Name=shores:chr1:27566416:27568415,shores:chr1:27576178:27578177,shores:chr1:27548128:27550127,shores:chr1:27551037:27553036,shores:chr1:27569014:27571013,shores:chr1:27547881:27549880,shores:chr1:27573289:27575288,shores:chr1:27545906:27547905	Name=shelves:chr1:shores:chr1:27576178:27578177:27578178,shelves:chr1:27564416:27566415,shelves:chr1:shores:chr1:27528453:27530452:27530453,shelves:chr1:shores:chr1:27551037:27553036:27553037,shelves:chr1:27571289:27573288,shelves:chr1:shores:chr1:27569014:27571013:27571014,shelves:chr1:shores:chr1:27548128:27550127:27550128,shelves:chr1:27545881:27547880,shelves:chr1:27543906:27545905
chr1	27620700	27624700	.	Name=enh_chr1:27623973-27624013,enh_chr1:27622993-27623115,enh_chr1:27623629-27623686,enh_chr1:27622947-27622987,enh_chr1:27622870-27622940,enh_chr1:27623692-27623745,enh_chr1:27623872-27623922,enh_chr1:27623293-27623612	.	.	.	.
chr1	27639800	27651600	Name=prom_chr1:27648218-27649594	Name=enh_chr1:27646005-27646151,enh_chr1:27644441-27644542,enh_chr1:27646205-27646293,enh_chr1:27647694-27647746,enh_chr1:27647812-27647876,enh_chr1:27644861-27645345,enh_chr1:27648026-27648134,enh_chr1:27640102-27640213,enh_chr1:27647304-27647346,enh_chr1:27642269-27642355,enh_chr1:27644626-27644844,enh_chr1:27640757-27640920	Name=dyadic_chr1:27649625-27649801	.	.	.
chr1	27659500	27660000	.	Name=enh_chr1:27659321-27659677	.	Name=island:chr1:27659794:27660297	Name=shores:chr1:27657794:27659793	.
chr1	27665600	27671400	Name=prom_chr1:27669379-27670425	Name=enh_chr1:27671369-27671425,enh_chr1:27666117-27666201,enh_chr1:27665793-27665921,enh_chr1:27667109-27667171,enh_chr1:27666412-27666457,enh_chr1:27665605-27665666,enh_chr1:27666811-27667002	Name=dyadic_chr1:27667514-27667785,dyadic_chr1:27667797-27669376,dyadic_chr1:27670533-27670613	Name=island:chr1:27668216:27668520	Name=shores:chr1:27668521:27670520,shores:chr1:27666216:27668215	Name=shelves:chr1:shores:chr1:27668521:27670520:27670521,shelves:chr1:27664216:27666215
chr1	27683400	27699100	Name=prom_chr1:27691621-27693965,prom_chr1:27687664-27687890,prom_chr1:27686490-27687614	Name=enh_chr1:27686179-27686260,enh_chr1:27694437-27694521,enh_chr1:27685127-27685188,enh_chr1:27697676-27697752,enh_chr1:27690304-27690384,enh_chr1:27698533-27698641,enh_chr1:27696946-27696996,enh_chr1:27685310-27685360,enh_chr1:27689868-27689978,enh_chr1:27696272-27696531,enh_chr1:27695358-27696176,enh_chr1:27690202-27690252,enh_chr1:27694056-27694142,enh_chr1:27690714-27691424,enh_chr1:2768907…	Name=dyadic_chr1:27688291-27688397,dyadic_chr1:27688049-27688116,dyadic_chr1:27688543-27688583,dyadic_chr1:27686304-27686433,dyadic_chr1:27683254-27684581,dyadic_chr1:27697483-27697569	.	.	.
chr1	27717400	27732200	.	Name=enh_chr1:27728805-27730521,enh_chr1:27726597-27726678,enh_chr1:27727248-27727397,enh_chr1:27725370-27726572,enh_chr1:27726737-27727194,enh_chr1:27722504-27722618,enh_chr1:27728141-27728508,enh_chr1:27723710-27723872,enh_chr1:27720787-27720977,enh_chr1:27720697-27720784,enh_chr1:27730532-27730751,enh_chr1:27727567-27727686,enh_chr1:27725114-27725234,enh_chr1:27731007-27731102,enh_chr1:2773122…	Name=dyadic_chr1:27720013-27720167,dyadic_chr1:27717908-27719686,dyadic_chr1:27719697-27719916,dyadic_chr1:27720339-27720538	Name=island:chr1:27725634:27726491	Name=shores:chr1:27726492:27728491,shores:chr1:27723634:27725633	Name=shelves:chr1:27721634:27723633,shelves:chr1:shores:chr1:27726492:27728491:27728492
chr1	27742200	27804800	.	Name=enh_chr1:27794341-27794381,enh_chr1:27760004-27760124,enh_chr1:27790560-27790693,enh_chr1:27771360-27771435,enh_chr1:27743907-27743997,enh_chr1:27764808-27765062,enh_chr1:27761110-27761420,enh_chr1:27764161-27764211,enh_chr1:27759278-27759328,enh_chr1:27770620-27770682,enh_chr1:27742424-27742476,enh_chr1:27775676-27775811,enh_chr1:27763741-27763799,enh_chr1:27767658-27767774,enh_chr1:2774281…	.	Name=island:chr1:27773117:27773520	Name=shores:chr1:27773521:27775520,shores:chr1:27771117:27773116	Name=shelves:chr1:shores:chr1:27773521:27775520:27775521,shelves:chr1:27769117:27771116
chr1	27812800	27820200	Name=prom_chr1:27814413-27817424	Name=enh_chr1:27813121-27813227,enh_chr1:27818683-27819607,enh_chr1:27817709-27817840,enh_chr1:27819924-27819985,enh_chr1:27818316-27818644	.	.	.	.
chr1	27825100	27826800	.	Name=enh_chr1:27826458-27826524,enh_chr1:27826569-27826726,enh_chr1:27826784-27826905	.	.	.	Name=shelves:chr1:27826710:27828709
chr1	27850700	27859700	.	Name=enh_chr1:27851492-27851614,enh_chr1:27858184-27858234,enh_chr1:27856472-27856548,enh_chr1:27850446-27850987,enh_chr1:27859327-27859390,enh_chr1:27858476-27858628,enh_chr1:27856714-27856956,enh_chr1:27859473-27859523,enh_chr1:27856308-27856415,enh_chr1:27858887-27859031,enh_chr1:27857611-27857721,enh_chr1:27850998-27851221,enh_chr1:27858722-27858847,enh_chr1:27857008-27857077	Name=dyadic_chr1:27851682-27852974,dyadic_chr1:27853043-27856278	.	.	.
chr1	27861100	27861200	.	.	.	.	.	.
chr1	27881900	27886400	.	Name=enh_chr1:27885547-27885591,enh_chr1:27881402-27882131,enh_chr1:27886299-27886616,enh_chr1:27882247-27885016,enh_chr1:27885148-27885226,enh_chr1:27885342-27885418,enh_chr1:27885956-27886023	.	.	.	.
chr1	27887800	27904700	.	Name=enh_chr1:27891261-27891380,enh_chr1:27889724-27889774,enh_chr1:27889019-27889666,enh_chr1:27900318-27900368,enh_chr1:27891192-27891247,enh_chr1:27894421-27899794,enh_chr1:27900571-27900862,enh_chr1:27903036-27903949,enh_chr1:27904065-27904689,enh_chr1:27892997-27894402,enh_chr1:27900253-27900293,enh_chr1:27891499-27892131,enh_chr1:27892678-27892758,enh_chr1:27891086-27891143,enh_chr1:2788986…	Name=dyadic_chr1:27900920-27902917	.	.	.
chr1	27920500	27937800	Name=prom_chr1:27927888-27931551	Name=enh_chr1:27925355-27926605,enh_chr1:27923914-27924050,enh_chr1:27923382-27923423,enh_chr1:27934784-27935487,enh_chr1:27923166-27923216,enh_chr1:27937535-27937586,enh_chr1:27923470-27923526,enh_chr1:27922000-27922305,enh_chr1:27927756-27927819,enh_chr1:27923639-27923911,enh_chr1:27923269-27923351,enh_chr1:27937264-27937379,enh_chr1:27921007-27921316,enh_chr1:27935493-27936705,enh_chr1:2792253…	.	.	.	.
chr1	27941700	27941800	.	Name=enh_chr1:27941334-27941809	.	.	.	.
chr1	27943700	27948200	.	Name=enh_chr1:27944097-27944177,enh_chr1:27944439-27944731,enh_chr1:27948043-27948214,enh_chr1:27944288-27944361,enh_chr1:27947701-27947886,enh_chr1:27944734-27945334,enh_chr1:27945438-27945570,enh_chr1:27947591-27947655,enh_chr1:27946831-27946914,enh_chr1:27946314-27946407	.	.	.	.
chr1	27950600	27963700	Name=prom_chr1:27960632-27961267,prom_chr1:27961524-27961595,prom_chr1:27960291-27960475,prom_chr1:27960480-27960605,prom_chr1:27961280-27961509	Name=enh_chr1:27955402-27955506,enh_chr1:27954857-27954952,enh_chr1:27962937-27963487,enh_chr1:27961620-27961759,enh_chr1:27961842-27962484,enh_chr1:27952627-27953194,enh_chr1:27958438-27958619,enh_chr1:27963533-27963880,enh_chr1:27953756-27953954,enh_chr1:27962697-27962747,enh_chr1:27956176-27956491,enh_chr1:27958971-27959893,enh_chr1:27956044-27956103,enh_chr1:27957010-27957197,enh_chr1:2795525…	Name=dyadic_chr1:27960138-27960199,dyadic_chr1:27954433-27954532,dyadic_chr1:27959932-27960083	Name=island:chr1:27959508:27960327,island:chr1:27958509:27958793	Name=shores:chr1:27960328:27962327,shores:chr1:27957508:27959507,shores:chr1:27956509:27958508,shores:chr1:27958794:27960793	Name=shelves:chr1:shores:chr1:27958794:27960793:27960794,shelves:chr1:27955508:27957507,shelves:chr1:shores:chr1:27960328:27962327:27962328,shelves:chr1:27954509:27956508
chr1	27976000	28018000	.	Name=enh_chr1:28016000-28016716,enh_chr1:28012672-28012722,enh_chr1:27993482-27993689,enh_chr1:27998127-27998177,enh_chr1:27997567-27997636,enh_chr1:28014229-28014302,enh_chr1:27995342-27995516,enh_chr1:27993847-27993891,enh_chr1:28014418-28014738,enh_chr1:28012759-28012817,enh_chr1:27988091-27988342,enh_chr1:28013151-28013427,enh_chr1:27995123-27995189,enh_chr1:28010524-28011111,enh_chr1:2798242…	Name=dyadic_chr1:27998197-27998324,dyadic_chr1:28016759-28016970,dyadic_chr1:28012428-28012502,dyadic_chr1:27995580-27996435,dyadic_chr1:27998340-27999547	.	.	.
chr1	28046600	28054400	Name=prom_chr1:28051390-28053440	Name=enh_chr1:28051098-28051370,enh_chr1:28053661-28053737,enh_chr1:28053762-28053940,enh_chr1:28054233-28054300,enh_chr1:28051024-28051078,enh_chr1:28046817-28046857,enh_chr1:28046636-28046799	.	.	.	.
chr1	28097700	28130300	Name=prom_chr1:28098517-28100944	Name=enh_chr1:28105659-28105892,enh_chr1:28104668-28104814,enh_chr1:28103336-28103438,enh_chr1:28104061-28104134,enh_chr1:28111236-28111281,enh_chr1:28113363-28113457,enh_chr1:28114476-28114645,enh_chr1:28110815-28110865,enh_chr1:28113705-28113745,enh_chr1:28112178-28112891,enh_chr1:28116059-28116480,enh_chr1:28122193-28122399,enh_chr1:28116977-28117027,enh_chr1:28107618-28107687,enh_chr1:2810655…	.	.	.	.
chr1	28155700	28158800	Name=prom_chr1:28156623-28156671,prom_chr1:28156973-28158211,prom_chr1:28156829-28156899	.	Name=dyadic_chr1:28156407-28156585,dyadic_chr1:28158259-28158350,dyadic_chr1:28158775-28158829	.	.	.
chr1	28181600	28231500	Name=prom_chr1:28198640-28200115	Name=enh_chr1:28194004-28194067,enh_chr1:28186078-28186140,enh_chr1:28216134-28216209,enh_chr1:28193631-28193681,enh_chr1:28217639-28218654,enh_chr1:28209885-28210047,enh_chr1:28213479-28214114,enh_chr1:28188078-28188135,enh_chr1:28187161-28187451,enh_chr1:28210433-28211542,enh_chr1:28189292-28189466,enh_chr1:28216463-28216509,enh_chr1:28203464-28203544,enh_chr1:28188738-28188813,enh_chr1:2818550…	Name=dyadic_chr1:28231130-28231439,dyadic_chr1:28195102-28195276,dyadic_chr1:28183496-28183567,dyadic_chr1:28200131-28200512,dyadic_chr1:28214225-28214374,dyadic_chr1:28195301-28196400	.	Name=shores:chr1:28230634:28232633	Name=shelves:chr1:28228634:28230633
chr1	28238300	28243300	Name=prom_chr1:28240434-28240532,prom_chr1:28242002-28242084,prom_chr1:28240574-28241910	.	.	.	Name=shores:chr1:28236466:28238465	Name=shelves:chr1:shores:chr1:28236466:28238465:28238466,shelves:chr1:28243190:28245189
chr1	28258400	28278100	.	Name=enh_chr1:28265133-28265232,enh_chr1:28258914-28259027,enh_chr1:28268518-28268600,enh_chr1:28258479-28258690,enh_chr1:28266943-28267165,enh_chr1:28260102-28260456,enh_chr1:28259034-28259204,enh_chr1:28263574-28264310,enh_chr1:28272174-28272234,enh_chr1:28259952-28260006,enh_chr1:28276514-28276585,enh_chr1:28260483-28260582,enh_chr1:28270360-28270506,enh_chr1:28269635-28270254,enh_chr1:2825920…	Name=dyadic_chr1:28261217-28262055,dyadic_chr1:28262475-28262525,dyadic_chr1:28262061-28262214	Name=island:chr1:28259320:28260622	Name=shores:chr1:28257320:28259319,shores:chr1:28260623:28262622	Name=shelves:chr1:shores:chr1:28260623:28262622:28262623
chr1	28280100	28282300	.	Name=enh_chr1:28280098-28280293,enh_chr1:28281561-28281612	.	.	.	.
chr1	28285600	28287900	Name=prom_chr1:28285923-28287221	.	Name=dyadic_chr1:28287607-28287764,dyadic_chr1:28287298-28287508,dyadic_chr1:28287514-28287568	.	.	.
chr1	28372500	28383900	.	Name=enh_chr1:28372422-28372557,enh_chr1:28382611-28383397	.	.	.	Name=shelves:chr1:shores:chr1:28370221:28372220:28372221
chr1	28388100	28391000	.	Name=enh_chr1:28389381-28389586,enh_chr1:28390713-28390869	.	.	.	.
chr1	28396700	28396900	.	Name=enh_chr1:28396724-28396777	.	.	.	.
chr1	28405600	28405900	.	Name=enh_chr1:28405295-28406146	.	.	.	.
chr1	28413500	28422900	Name=prom_chr1:28414186-28415530	Name=enh_chr1:28416876-28416933,enh_chr1:28422889-28423236,enh_chr1:28416240-28416510,enh_chr1:28416754-28416862,enh_chr1:28417422-28418144	Name=dyadic_chr1:28416167-28416227	.	.	.
chr1	28437500	28447900	.	Name=enh_chr1:28439220-28439847,enh_chr1:28441360-28441529,enh_chr1:28442214-28442328,enh_chr1:28447381-28447655,enh_chr1:28442616-28442738,enh_chr1:28437553-28438120,enh_chr1:28441569-28441736,enh_chr1:28440826-28441041,enh_chr1:28444064-28444419,enh_chr1:28439058-28439215,enh_chr1:28441758-28442096,enh_chr1:28438336-28438515	Name=dyadic_chr1:28439882-28439976	.	.	.
chr1	28448800	28454300	.	Name=enh_chr1:28449931-28450506,enh_chr1:28453344-28454143,enh_chr1:28448942-28449087,enh_chr1:28448738-28448921,enh_chr1:28454257-28454413	Name=dyadic_chr1:28452053-28452103,dyadic_chr1:28453059-28453207,dyadic_chr1:28451288-28451358,dyadic_chr1:28452184-28452234	.	.	.
chr1	28462100	28467700	.	Name=enh_chr1:28465312-28465398,enh_chr1:28462792-28463139,enh_chr1:28465203-28465263,enh_chr1:28463411-28463758,enh_chr1:28465853-28466186,enh_chr1:28466414-28466737,enh_chr1:28465715-28465812	Name=dyadic_chr1:28466822-28466901,dyadic_chr1:28465599-28465675,dyadic_chr1:28461968-28462557	.	.	.
chr1	28477900	28484000	.	Name=enh_chr1:28482991-28483035,enh_chr1:28478626-28478676,enh_chr1:28480745-28480851,enh_chr1:28479631-28480011,enh_chr1:28481383-28481650,enh_chr1:28482870-28482970	Name=dyadic_chr1:28483448-28483587	.	.	.
chr1	28495700	28501900	.	Name=enh_chr1:28498526-28498603,enh_chr1:28496559-28496841,enh_chr1:28500037-28500327,enh_chr1:28499933-28500021,enh_chr1:28498836-28499839,enh_chr1:28497902-28498016,enh_chr1:28500362-28500595,enh_chr1:28495546-28496216,enh_chr1:28500966-28501033,enh_chr1:28498111-28498520	Name=dyadic_chr1:28501859-28501930,dyadic_chr1:28501704-28501802,dyadic_chr1:28501183-28501417	.	.	.
chr1	28502700	28503700	Name=prom_chr1:28502789-28502928,prom_chr1:28502574-28502726	Name=enh_chr1:28503119-28503342,enh_chr1:28503361-28503581	Name=dyadic_chr1:28503643-28503897	.	.	.
chr1	28505600	28510100	.	Name=enh_chr1:28507755-28507979,enh_chr1:28510062-28510118,enh_chr1:28510001-28510051,enh_chr1:28507637-28507711	Name=dyadic_chr1:28507100-28507162,dyadic_chr1:28506916-28507081	.	.	.
chr1	28535200	28535700	.	Name=enh_chr1:28535079-28535351,enh_chr1:28535461-28535690,enh_chr1:28535355-28535457	.	.	.	.
chr1	28557800	28564600	Name=prom_chr1:28558867-28559882,prom_chr1:28562128-28563837	Name=enh_chr1:28560223-28560366,enh_chr1:28561812-28561943,enh_chr1:28557963-28558023,enh_chr1:28564389-28564429,enh_chr1:28564431-28564487,enh_chr1:28564266-28564353,enh_chr1:28564002-28564052,enh_chr1:28561082-28561144	Name=dyadic_chr1:28561611-28561661,dyadic_chr1:28558605-28558696,dyadic_chr1:28559918-28560038	.	.	.
chr1	28568600	28570200	.	Name=enh_chr1:28568266-28568681,enh_chr1:28569749-28569807,enh_chr1:28569916-28570087,enh_chr1:28569584-28569695,enh_chr1:28569319-28569359,enh_chr1:28569482-28569532	.	.	.	.
chr1	28571200	28590500	Name=prom_chr1:28585073-28587454,prom_chr1:28572771-28573547	Name=enh_chr1:28577384-28577439,enh_chr1:28584858-28584931,enh_chr1:28583386-28583432,enh_chr1:28582622-28583306,enh_chr1:28572300-28572395,enh_chr1:28590270-28590361,enh_chr1:28571105-28571311,enh_chr1:28582079-28582119,enh_chr1:28573553-28576556,enh_chr1:28578003-28578053,enh_chr1:28577810-28577860,enh_chr1:28572183-28572244,enh_chr1:28589588-28589703,enh_chr1:28578229-28578285,enh_chr1:2858352…	Name=dyadic_chr1:28587913-28587966,dyadic_chr1:28587729-28587836,dyadic_chr1:28588078-28588218,dyadic_chr1:28572477-28572521,dyadic_chr1:28587487-28587564	Name=island:chr1:28581557:28582287	Name=shores:chr1:28579557:28581556,shores:chr1:28582288:28584287,shores:chr1:28590479:28592478	Name=shelves:chr1:shores:chr1:28582288:28584287:28584288,shelves:chr1:28588479:28590478,shelves:chr1:28577557:28579556
chr1	28608400	28612600	.	Name=enh_chr1:28612009-28612085,enh_chr1:28609246-28609300,enh_chr1:28612286-28612384,enh_chr1:28611634-28611775,enh_chr1:28610868-28610922,enh_chr1:28609674-28609900,enh_chr1:28611468-28611630,enh_chr1:28608758-28609225	.	.	.	.
chr1	28623800	28634600	.	Name=enh_chr1:28627031-28627245,enh_chr1:28633918-28633998,enh_chr1:28624533-28624600,enh_chr1:28622851-28623874,enh_chr1:28624084-28624178,enh_chr1:28634262-28634443,enh_chr1:28628460-28628653,enh_chr1:28628949-28629064,enh_chr1:28626878-28626985,enh_chr1:28623947-28624021,enh_chr1:28628017-28628368	Name=dyadic_chr1:28632927-28633125,dyadic_chr1:28633129-28633435	.	.	.
chr1	28640400	28642000	.	Name=enh_chr1:28640342-28640950,enh_chr1:28641662-28641779,enh_chr1:28641522-28641578,enh_chr1:28641958-28642380,enh_chr1:28641090-28641444,enh_chr1:28641809-28641949	.	.	Name=shores:chr1:28641041:28643040	Name=shelves:chr1:28639041:28641040
chr1	28653600	28657800	Name=prom_chr1:28654867-28655049,prom_chr1:28655082-28655139,prom_chr1:28655802-28656498,prom_chr1:28655186-28655801	Name=enh_chr1:28656822-28656866,enh_chr1:28653406-28654219,enh_chr1:28656982-28657065,enh_chr1:28657131-28657231,enh_chr1:28654397-28654515,enh_chr1:28657280-28657330	Name=dyadic_chr1:28654766-28654830	.	.	.
chr1	28672800	28677100	.	Name=enh_chr1:28673186-28673236,enh_chr1:28672675-28673111,enh_chr1:28673538-28673588	.	.	.	Name=shelves:chr1:shores:chr1:28669322:28671321:28671322
chr1	28695700	28718900	Name=prom_chr1:28695719-28697286	Name=enh_chr1:28716674-28716728,enh_chr1:28707008-28707131,enh_chr1:28705606-28705672,enh_chr1:28705479-28705580,enh_chr1:28700916-28701071,enh_chr1:28718545-28718821,enh_chr1:28705053-28705132,enh_chr1:28705715-28705783,enh_chr1:28701124-28701291,enh_chr1:28713966-28714048,enh_chr1:28705195-28705253,enh_chr1:28697644-28697749,enh_chr1:28700140-28700719,enh_chr1:28699502-28699594	Name=dyadic_chr1:28697341-28697400,dyadic_chr1:28695591-28695709,dyadic_chr1:28697494-28697621	.	.	.
chr1	28756800	28762900	.	Name=enh_chr1:28762464-28762514,enh_chr1:28758016-28758143,enh_chr1:28761861-28761911,enh_chr1:28762867-28762936	.	.	.	.
chr1	28763600	28766900	.	Name=enh_chr1:28763804-28765043	Name=dyadic_chr1:28765721-28765852,dyadic_chr1:28766273-28766463,dyadic_chr1:28765977-28766047,dyadic_chr1:28766113-28766193,dyadic_chr1:28765385-28765588	.	.	.
chr1	28774500	28783300	.	Name=enh_chr1:28780433-28780500,enh_chr1:28783278-28783331,enh_chr1:28783048-28783223,enh_chr1:28777924-28778174,enh_chr1:28782355-28782405,enh_chr1:28780038-28780088,enh_chr1:28779803-28779882,enh_chr1:28782121-28782286,enh_chr1:28782573-28782906,enh_chr1:28775477-28775527,enh_chr1:28777142-28777386,enh_chr1:28776414-28776906,enh_chr1:28777698-28777761,enh_chr1:28775686-28775776	.	Name=island:chr1:28775278:28775557	Name=shores:chr1:28775558:28777557,shores:chr1:28773278:28775277	Name=shelves:chr1:shores:chr1:28775558:28777557:28777558
chr1	28830100	28848200	Name=prom_chr1:28831904-28834266,prom_chr1:28831570-28831620,prom_chr1:28834344-28834509,prom_chr1:28831625-28831694	Name=enh_chr1:28837974-28838055,enh_chr1:28846160-28846223,enh_chr1:28840543-28840712,enh_chr1:28839255-28839356,enh_chr1:28834991-28835047,enh_chr1:28838068-28838382,enh_chr1:28835458-28835852,enh_chr1:28846554-28846904,enh_chr1:28831262-28831424,enh_chr1:28834885-28834975,enh_chr1:28840049-28840483,enh_chr1:28839601-28839863,enh_chr1:28830053-28830181,enh_chr1:28835954-28836067,enh_chr1:2883899…	Name=dyadic_chr1:28834522-28834602,dyadic_chr1:28843552-28846012	.	.	.
chr1	28877500	28892600	Name=prom_chr1:28878765-28878845,prom_chr1:28878923-28880459	Name=enh_chr1:28878042-28878310,enh_chr1:28887816-28887856,enh_chr1:28886637-28886848,enh_chr1:28880960-28881055,enh_chr1:28880748-28880848	.	Name=island:chr1:28886926:28887788	Name=shores:chr1:28887789:28889788,shores:chr1:28884926:28886925	Name=shelves:chr1:shores:chr1:28887789:28889788:28889789,shelves:chr1:28882926:28884925
chr1	28892800	28905500	.	Name=enh_chr1:28905358-28905459,enh_chr1:28901267-28901507,enh_chr1:28899402-28899456,enh_chr1:28899481-28899694,enh_chr1:28904383-28904931,enh_chr1:28900020-28900105,enh_chr1:28905469-28905537,enh_chr1:28905010-28905303,enh_chr1:28901901-28901962,enh_chr1:28903403-28904370	.	.	.	.
chr1	28905600	28911300	Name=prom_chr1:28906858-28909352,prom_chr1:28909478-28909875,prom_chr1:28909378-28909468	Name=enh_chr1:28906488-28906587,enh_chr1:28910201-28910326,enh_chr1:28906123-28906227,enh_chr1:28905636-28905692,enh_chr1:28905960-28906033	.	.	.	Name=shelves:chr1:28910256:28912255
chr1	28916600	28920400	Name=prom_chr1:28918082-28919033,prom_chr1:28919211-28919686,prom_chr1:28919107-28919164	Name=enh_chr1:28917108-28917156,enh_chr1:28916613-28917095,enh_chr1:28917496-28917691,enh_chr1:28919890-28919940,enh_chr1:28920000-28920143,enh_chr1:28920154-28920204	.	.	Name=shores:chr1:28915458:28917457	Name=shelves:chr1:shores:chr1:28915458:28917457:28917458
chr1	28968300	28998900	Name=prom_chr1:28994622-28996659,prom_chr1:28968575-28970399,prom_chr1:28974308-28976085,prom_chr1:28970401-28970511	Name=enh_chr1:28997500-28997593,enh_chr1:28993385-28993458,enh_chr1:28991686-28991736,enh_chr1:28997930-28998173,enh_chr1:28983017-28983077,enh_chr1:28990995-28991167,enh_chr1:28971176-28971322,enh_chr1:28993591-28993667,enh_chr1:28981454-28981504,enh_chr1:28981089-28981143,enh_chr1:28994248-28994298,enh_chr1:28997075-28997119,enh_chr1:28997377-28997417,enh_chr1:28983300-28983357,enh_chr1:2898213…	Name=dyadic_chr1:28968430-28968491,dyadic_chr1:28970558-28970853,dyadic_chr1:28970955-28971083	.	.	.
chr1	29061900	29065500	Name=prom_chr1:29062505-29064844	Name=enh_chr1:29064958-29065032,enh_chr1:29061902-29061956,enh_chr1:29062035-29062111	Name=dyadic_chr1:29062218-29062466	.	.	.
chr1	29100200	29103400	Name=prom_chr1:29101460-29102361,prom_chr1:29102558-29102616	Name=enh_chr1:29100773-29100813	Name=dyadic_chr1:29100880-29100930	.	.	.
chr1	29110700	29117400	Name=prom_chr1:29111441-29112178,prom_chr1:29112217-29112449	Name=enh_chr1:29117005-29117318	.	.	.	Name=shelves:chr1:29117187:29119186
chr1	29130700	29144800	Name=prom_chr1:29138942-29139340,prom_chr1:29138593-29138708,prom_chr1:29138225-29138523,prom_chr1:29138823-29138930	Name=enh_chr1:29144789-29144866,enh_chr1:29142689-29142750,enh_chr1:29140059-29140139,enh_chr1:29133706-29133875,enh_chr1:29142458-29142667,enh_chr1:29141266-29141332,enh_chr1:29137728-29137794,enh_chr1:29130710-29130916,enh_chr1:29139813-29139876,enh_chr1:29137824-29137903,enh_chr1:29131426-29131478,enh_chr1:29144044-29144168,enh_chr1:29142153-29142293,enh_chr1:29140466-29140816	Name=dyadic_chr1:29138116-29138166,dyadic_chr1:29139653-29139811,dyadic_chr1:29139379-29139474	Name=island:chr1:29134365:29134660	Name=shores:chr1:29134661:29136660,shores:chr1:29132365:29134364	Name=shelves:chr1:shores:chr1:29134661:29136660:29136661,shelves:chr1:29130365:29132364
chr1	29181500	29182100	.	Name=enh_chr1:29181574-29181655	.	Name=island:chr1:29181464:29182174	.	.
chr1	29199300	29217100	Name=prom_chr1:29212938-29214021,prom_chr1:29214023-29215105	Name=enh_chr1:29206497-29206612,enh_chr1:29216313-29216459,enh_chr1:29203497-29203579,enh_chr1:29212627-29212934,enh_chr1:29211969-29212431,enh_chr1:29210103-29210361,enh_chr1:29201721-29201918,enh_chr1:29206233-29206417,enh_chr1:29202997-29203065,enh_chr1:29209235-29209305,enh_chr1:29210376-29210714,enh_chr1:29205404-29205599,enh_chr1:29203606-29204113,enh_chr1:29216185-29216288,enh_chr1:2921104…	.	.	.	.
chr1	29240500	29244000	Name=prom_chr1:29240352-29242217	Name=enh_chr1:29243619-29243659	Name=dyadic_chr1:29242629-29242713,dyadic_chr1:29243126-29243175	.	Name=shores:chr1:29238796:29240795	Name=shelves:chr1:shores:chr1:29238796:29240795:29240796
chr1	29249600	29288900	.	Name=enh_chr1:29277052-29277210,enh_chr1:29286788-29286920,enh_chr1:29250554-29250690,enh_chr1:29266529-29266579,enh_chr1:29259216-29259293,enh_chr1:29263481-29263521,enh_chr1:29261851-29261945,enh_chr1:29280793-29280921,enh_chr1:29280979-29281069,enh_chr1:29255148-29255333,enh_chr1:29253204-29255145,enh_chr1:29285567-29285649,enh_chr1:29261281-29261444,enh_chr1:29259799-29260107,enh_chr1:2926038…	Name=dyadic_chr1:29253018-29253177,dyadic_chr1:29252762-29252852	Name=island:chr1:29259385:29260086,island:chr1:29260575:29260900	Name=shores:chr1:29260087:29262086,shores:chr1:29258575:29260574,shores:chr1:29257385:29259384,shores:chr1:29260901:29262900	Name=shelves:chr1:shores:chr1:29260087:29262086:29262087,shelves:chr1:29256575:29258574,shelves:chr1:29255385:29257384,shelves:chr1:shores:chr1:29260901:29262900:29262901
chr1	29447300	29454600	Name=prom_chr1:29447406-29452340	Name=enh_chr1:29452422-29452493,enh_chr1:29447152-29447345,enh_chr1:29454175-29454252	.	.	.	.
chr1	29504200	29511000	Name=prom_chr1:29507435-29509113,prom_chr1:29507208-29507265,prom_chr1:29506812-29506876,prom_chr1:29507309-29507402	Name=enh_chr1:29509428-29509493,enh_chr1:29504247-29504370,enh_chr1:29505484-29505551,enh_chr1:29505593-29505647,enh_chr1:29504670-29504720,enh_chr1:29504423-29504489,enh_chr1:29505808-29505884,enh_chr1:29509843-29509893,enh_chr1:29509544-29509653	Name=dyadic_chr1:29505930-29506024,dyadic_chr1:29506157-29506760	.	.	.
chr1	29527700	29531600	.	Name=enh_chr1:29527803-29527853,enh_chr1:29529051-29529126,enh_chr1:29529918-29530056,enh_chr1:29528611-29528997,enh_chr1:29530148-29530198,enh_chr1:29529131-29529825,enh_chr1:29528155-29528330	.	.	.	.
chr1	29552600	29558000	Name=prom_chr1:29557008-29557781	Name=enh_chr1:29554054-29554489,enh_chr1:29555094-29555144,enh_chr1:29555969-29556066,enh_chr1:29553758-29554028,enh_chr1:29556221-29556342,enh_chr1:29554501-29554621	Name=dyadic_chr1:29557827-29557914,dyadic_chr1:29556677-29556741,dyadic_chr1:29556813-29556893,dyadic_chr1:29556528-29556588	.	.	.
chr1	29562400	29578300	Name=prom_chr1:29562560-29564301	Name=enh_chr1:29566315-29566411,enh_chr1:29574142-29574415,enh_chr1:29566491-29566562,enh_chr1:29566437-29566487,enh_chr1:29576718-29576960,enh_chr1:29567369-29567872,enh_chr1:29572398-29572690,enh_chr1:29569950-29570087,enh_chr1:29575129-29575211,enh_chr1:29574460-29574510,enh_chr1:29578298-29578352,enh_chr1:29566791-29566919,enh_chr1:29577414-29577490,enh_chr1:29566924-29567366,enh_chr1:2957041…	Name=dyadic_chr1:29564341-29566303	.	.	.
chr1	29583300	29587900	Name=prom_chr1:29587143-29587374,prom_chr1:29585791-29587048	Name=enh_chr1:29583317-29583567,enh_chr1:29583613-29584306,enh_chr1:29585160-29585465,enh_chr1:29584665-29584856,enh_chr1:29585018-29585112,enh_chr1:29584323-29584446,enh_chr1:29584931-29584981	.	.	.	.
chr1	29608700	29611500	Name=prom_chr1:29610634-29610684	Name=enh_chr1:29609192-29610507,enh_chr1:29608874-29608976	.	.	.	.
chr1	30175800	30182800	Name=prom_chr1:30179754-30179822	Name=enh_chr1:30181325-30181495,enh_chr1:30179835-30180215,enh_chr1:30176768-30177322,enh_chr1:30181826-30183089,enh_chr1:30180596-30180708,enh_chr1:30181108-30181291,enh_chr1:30180406-30180569,enh_chr1:30180852-30180923,enh_chr1:30176472-30176695	.	.	.	.
chr1	31156700	31159800	.	Name=enh_chr1:31159372-31159762,enh_chr1:31159036-31159328	Name=dyadic_chr1:31157642-31157854,dyadic_chr1:31157975-31158898	.	Name=shores:chr1:31155647:31157646	Name=shelves:chr1:shores:chr1:31155647:31157646:31157647
chr1	31174900	31186400	.	Name=enh_chr1:31179439-31179751,enh_chr1:31176404-31176451,enh_chr1:31178014-31178182,enh_chr1:31186192-31186509,enh_chr1:31176946-31177000,enh_chr1:31184389-31184449,enh_chr1:31180658-31180774,enh_chr1:31177906-31177993,enh_chr1:31184259-31184309,enh_chr1:31181342-31181420,enh_chr1:31180866-31181238,enh_chr1:31185522-31185572,enh_chr1:31180368-31180467,enh_chr1:31178665-31178815,enh_chr1:3118389…	.	Name=island:chr1:31181575:31181986	Name=shores:chr1:31179575:31181574,shores:chr1:31181987:31183986	Name=shelves:chr1:shores:chr1:31181987:31183986:31183987,shelves:chr1:31177575:31179574
chr1	31190500	31194300	Name=prom_chr1:31190769-31192843,prom_chr1:31190580-31190673	Name=enh_chr1:31193041-31193127,enh_chr1:31193933-31193973,enh_chr1:31193438-31193524,enh_chr1:31194119-31194348,enh_chr1:31193217-31193395,enh_chr1:31192887-31193036,enh_chr1:31193599-31193701,enh_chr1:31193798-31193838	.	.	.	.
chr1	31207400	31217000	.	Name=enh_chr1:31210368-31210526,enh_chr1:31214761-31214849,enh_chr1:31207538-31207592,enh_chr1:31212435-31212514,enh_chr1:31215423-31215483,enh_chr1:31208726-31208780,enh_chr1:31214435-31214573,enh_chr1:31211875-31211935,enh_chr1:31215968-31216319,enh_chr1:31211283-31211569,enh_chr1:31212965-31213553,enh_chr1:31211775-31211825,enh_chr1:31215105-31215188,enh_chr1:31210106-31210223,enh_chr1:3121089…	Name=dyadic_chr1:31216323-31217619	.	.	.
chr1	31273300	31288600	.	Name=enh_chr1:31276962-31277064,enh_chr1:31274465-31275224,enh_chr1:31279926-31280072,enh_chr1:31278212-31278714,enh_chr1:31283677-31283794,enh_chr1:31276225-31276360,enh_chr1:31276659-31276714,enh_chr1:31285082-31285170,enh_chr1:31277868-31277982,enh_chr1:31281006-31281116,enh_chr1:31276773-31276834,enh_chr1:31280289-31280580,enh_chr1:31276049-31276139,enh_chr1:31287503-31287567,enh_chr1:3128114…	.	.	.	.
chr1	31288900	31290600	.	Name=enh_chr1:31290297-31290425,enh_chr1:31288857-31290258	.	.	.	.
chr1	31291500	31325500	.	Name=enh_chr1:31292782-31292832,enh_chr1:31292466-31292516,enh_chr1:31320161-31320774,enh_chr1:31293670-31293752,enh_chr1:31315541-31315782,enh_chr1:31298590-31298781,enh_chr1:31319468-31319544,enh_chr1:31309430-31309505,enh_chr1:31321129-31321214,enh_chr1:31295240-31295305,enh_chr1:31320041-31320142,enh_chr1:31316799-31316853,enh_chr1:31293584-31293637,enh_chr1:31323065-31323172,enh_chr1:3130580…	Name=dyadic_chr1:31321253-31321347,dyadic_chr1:31297969-31298077,dyadic_chr1:31296084-31297811	Name=island:chr1:31296399:31297131	Name=shores:chr1:31294399:31296398,shores:chr1:31297132:31299131	Name=shelves:chr1:31292399:31294398,shelves:chr1:shores:chr1:31297132:31299131:31299132
chr1	31375100	31375200	.	Name=enh_chr1:31375094-31375377	.	.	.	.
chr1	31376300	31384200	Name=prom_chr1:31381349-31381395,prom_chr1:31381053-31381155,prom_chr1:31380839-31381008,prom_chr1:31381473-31381665	Name=enh_chr1:31376051-31376587,enh_chr1:31378992-31379052,enh_chr1:31383057-31383109,enh_chr1:31377398-31377448,enh_chr1:31383967-31384675,enh_chr1:31379069-31379129,enh_chr1:31383223-31383356,enh_chr1:31382708-31382809,enh_chr1:31378693-31378849,enh_chr1:31378493-31378589,enh_chr1:31378618-31378670,enh_chr1:31379425-31379515,enh_chr1:31383414-31383466,enh_chr1:31382811-31382902,enh_chr1:3138241…	Name=dyadic_chr1:31380160-31380344,dyadic_chr1:31379892-31380103,dyadic_chr1:31380360-31380799,dyadic_chr1:31381801-31382259,dyadic_chr1:31382290-31382348	.	.	.
chr1	31387000	31405400	.	Name=enh_chr1:31395949-31395999,enh_chr1:31403361-31403775,enh_chr1:31402952-31403321,enh_chr1:31401821-31401917,enh_chr1:31390607-31390819,enh_chr1:31403858-31403999,enh_chr1:31396583-31396715,enh_chr1:31386945-31387029,enh_chr1:31389290-31389525,enh_chr1:31391815-31392559,enh_chr1:31400471-31400593,enh_chr1:31402629-31402755,enh_chr1:31402841-31402912,enh_chr1:31390943-31391226,enh_chr1:3140071…	Name=dyadic_chr1:31393802-31393957,dyadic_chr1:31392696-31392824	.	.	.
chr1	31445200	31445300	.	.	.	.	.	.
chr1	31449000	31449500	.	Name=enh_chr1:31448964-31449371	.	.	.	.
chr1	31534800	31542400	Name=prom_chr1:31536247-31539170	Name=enh_chr1:31540365-31540421,enh_chr1:31534868-31534941	Name=dyadic_chr1:31535931-31536114,dyadic_chr1:31535501-31535911,dyadic_chr1:31536150-31536212	.	.	.
chr1	31565900	31595300	.	Name=enh_chr1:31594941-31595307,enh_chr1:31568539-31568730,enh_chr1:31575253-31575880,enh_chr1:31593790-31593874,enh_chr1:31583519-31583587,enh_chr1:31592605-31592769,enh_chr1:31568275-31568335,enh_chr1:31581203-31581253,enh_chr1:31585019-31585780,enh_chr1:31583334-31583436,enh_chr1:31593402-31593486,enh_chr1:31586455-31586565,enh_chr1:31593625-31593705,enh_chr1:31573469-31573644,enh_chr1:3157851…	Name=dyadic_chr1:31582102-31582221	Name=island:chr1:31588740:31589242,island:chr1:31586870:31587170	Name=shores:chr1:31584870:31586869,shores:chr1:31586740:31588739,shores:chr1:31589243:31591242,shores:chr1:31587171:31589170	Name=shelves:chr1:shores:chr1:31589243:31591242:31591243,shelves:chr1:31582870:31584869,shelves:chr1:31584740:31586739,shelves:chr1:shores:chr1:31587171:31589170:31589171
chr1	31625600	31628800	Name=prom_chr1:31627127-31628890	Name=enh_chr1:31625206-31625686,enh_chr1:31626411-31626593,enh_chr1:31625757-31625812,enh_chr1:31626842-31626892	.	.	.	.
chr1	31632300	31661000	Name=prom_chr1:31635586-31635946,prom_chr1:31635290-31635456	Name=enh_chr1:31634503-31634566,enh_chr1:31659884-31659934,enh_chr1:31645711-31645771,enh_chr1:31656043-31656243,enh_chr1:31643137-31643200,enh_chr1:31656760-31657225,enh_chr1:31639467-31639607,enh_chr1:31636537-31636596,enh_chr1:31635034-31635084,enh_chr1:31645517-31645565,enh_chr1:31632653-31632973,enh_chr1:31646605-31646674,enh_chr1:31645177-31645365,enh_chr1:31639261-31639311,enh_chr1:3164292…	Name=dyadic_chr1:31654317-31655755	Name=island:chr1:31644609:31645360	Name=shores:chr1:31645361:31647360,shores:chr1:31642609:31644608	Name=shelves:chr1:shores:chr1:31645361:31647360:31647361,shelves:chr1:31640609:31642608
chr1	31683200	31689800	.	Name=enh_chr1:31688605-31688690,enh_chr1:31688198-31688283,enh_chr1:31688916-31689424,enh_chr1:31687549-31687612,enh_chr1:31688406-31688478,enh_chr1:31683452-31683502,enh_chr1:31687672-31688141,enh_chr1:31683520-31683593	.	.	.	.
chr1	31694600	31717200	Name=prom_chr1:31713083-31713169,prom_chr1:31711758-31712485,prom_chr1:31712579-31713029	Name=enh_chr1:31700716-31701093,enh_chr1:31695196-31695251,enh_chr1:31701971-31702107,enh_chr1:31701204-31701285,enh_chr1:31702494-31702603,enh_chr1:31700252-31700302,enh_chr1:31696873-31696963,enh_chr1:31716475-31716601,enh_chr1:31707442-31707563,enh_chr1:31716694-31716738,enh_chr1:31716938-31717102,enh_chr1:31700608-31700662,enh_chr1:31700479-31700529,enh_chr1:31696988-31697250,enh_chr1:3170710…	Name=dyadic_chr1:31711577-31711694,dyadic_chr1:31697570-31697624,dyadic_chr1:31713354-31713471,dyadic_chr1:31710991-31711117,dyadic_chr1:31713228-31713278	Name=island:chr1:31703936:31704268,island:chr1:31714530:31714886	Name=shores:chr1:31712530:31714529,shores:chr1:31701936:31703935,shores:chr1:31704269:31706268,shores:chr1:31714887:31716886	Name=shelves:chr1:31699936:31701935,shelves:chr1:31710530:31712529,shelves:chr1:shores:chr1:31704269:31706268:31706269,shelves:chr1:shores:chr1:31714887:31716886:31716887
chr1	31767200	31774700	Name=prom_chr1:31769055-31771022	Name=enh_chr1:31773135-31773462,enh_chr1:31772361-31772465,enh_chr1:31767889-31768047,enh_chr1:31772478-31772666,enh_chr1:31771680-31771741,enh_chr1:31772859-31773008	Name=dyadic_chr1:31768771-31768821,dyadic_chr1:31768822-31768907	Name=island:chr1:31772226:31773060	Name=shores:chr1:31770226:31772225,shores:chr1:31773061:31775060	Name=shelves:chr1:31768226:31770225,shelves:chr1:shores:chr1:31764652:31766651:31766652
chr1	31843600	31873700	.	Name=enh_chr1:31853130-31853376,enh_chr1:31849435-31850162,enh_chr1:31873276-31873566,enh_chr1:31854116-31854185,enh_chr1:31856202-31856361,enh_chr1:31855308-31855736,enh_chr1:31847062-31847359,enh_chr1:31850521-31850571,enh_chr1:31872893-31873248,enh_chr1:31863649-31863770,enh_chr1:31847402-31848087,enh_chr1:31852678-31852762,enh_chr1:31861271-31861404,enh_chr1:31843251-31843834,enh_chr1:3185751…	Name=dyadic_chr1:31845483-31845563,dyadic_chr1:31845569-31846994,dyadic_chr1:31867221-31868094,dyadic_chr1:31844328-31845384	.	.	.
chr1	31873900	31882200	.	Name=enh_chr1:31874211-31874322,enh_chr1:31875619-31875744,enh_chr1:31880031-31880145,enh_chr1:31878087-31878185,enh_chr1:31878350-31878911,enh_chr1:31881768-31881982,enh_chr1:31880192-31880252,enh_chr1:31879654-31879739	Name=dyadic_chr1:31882085-31882176	.	.	.
chr1	31884900	31888400	Name=prom_chr1:31885661-31887294	Name=enh_chr1:31884975-31885237,enh_chr1:31885291-31885341	Name=dyadic_chr1:31885516-31885566,dyadic_chr1:31887313-31887960	.	.	.
chr1	31892400	31894700	.	Name=enh_chr1:31893636-31893686,enh_chr1:31894247-31894785	.	.	.	.
chr1	31896200	31896500	.	Name=enh_chr1:31896198-31896800	.	.	.	.
chr1	31970400	31974300	.	Name=enh_chr1:31972790-31972868,enh_chr1:31972483-31972570,enh_chr1:31973326-31973514,enh_chr1:31973702-31973826,enh_chr1:31970515-31970719,enh_chr1:31971549-31971985,enh_chr1:31974209-31974315,enh_chr1:31973074-31973146,enh_chr1:31973554-31973683	.	.	.	.
chr1	32001300	32015600	.	Name=enh_chr1:32001683-32002088,enh_chr1:32002256-32002322,enh_chr1:32002657-32003236,enh_chr1:32013847-32015905,enh_chr1:32006033-32006409,enh_chr1:32003346-32003437,enh_chr1:32003615-32003744,enh_chr1:32011093-32011143,enh_chr1:32013089-32013155	Name=dyadic_chr1:32001270-32001496	Name=island:chr1:32013501:32014982	Name=shores:chr1:32011501:32013500,shores:chr1:32014983:32016982	Name=shelves:chr1:32009501:32011500
chr1	32041800	32042700	Name=prom_chr1:32042486-32042581,prom_chr1:32042592-32042864	.	Name=dyadic_chr1:32041066-32042451	.	.	.
chr1	32050600	32064500	Name=prom_chr1:32054318-32055292	Name=enh_chr1:32056262-32056402,enh_chr1:32051138-32051196,enh_chr1:32053400-32054042,enh_chr1:32055779-32055869,enh_chr1:32051380-32051542,enh_chr1:32052039-32052118,enh_chr1:32058590-32058644,enh_chr1:32053276-32053326,enh_chr1:32051608-32051697,enh_chr1:32052218-32052321,enh_chr1:32052767-32052848,enh_chr1:32056084-32056199,enh_chr1:32059450-32060057,enh_chr1:32057428-32057856,enh_chr1:3205787…	Name=dyadic_chr1:32061851-32061905,dyadic_chr1:32061795-32061845,dyadic_chr1:32062060-32062601	.	.	.
chr1	32082200	32085000	Name=prom_chr1:32083010-32083184,prom_chr1:32083241-32083297,prom_chr1:32083337-32084176	Name=enh_chr1:32082452-32082506,enh_chr1:32084267-32084360,enh_chr1:32082181-32082273	Name=dyadic_chr1:32082870-32082957,dyadic_chr1:32082791-32082860	.	.	.
chr1	32108500	32111400	Name=prom_chr1:32109601-32111392	Name=enh_chr1:32108789-32108851,enh_chr1:32109068-32109188,enh_chr1:32108514-32108709,enh_chr1:32108881-32108931	Name=dyadic_chr1:32109451-32109564,dyadic_chr1:32109199-32109406	Name=island:chr1:32108460:32108717	Name=shores:chr1:32108718:32110717	Name=shelves:chr1:shores:chr1:32108718:32110717:32110718
chr1	32129200	32132000	.	Name=enh_chr1:32131153-32131334,enh_chr1:32129346-32129760,enh_chr1:32130313-32130358,enh_chr1:32131852-32132549,enh_chr1:32130107-32130276,enh_chr1:32130559-32130703,enh_chr1:32131622-32131734,enh_chr1:32129781-32130053,enh_chr1:32131452-32131546,enh_chr1:32128992-32129209,enh_chr1:32130762-32131079	.	.	.	.
chr1	32135200	32137100	.	Name=enh_chr1:32136687-32136768,enh_chr1:32136839-32137076,enh_chr1:32136630-32136683	Name=dyadic_chr1:32135115-32136513	.	.	.
chr1	32155600	32174200	.	Name=enh_chr1:32173949-32174054,enh_chr1:32161503-32161581,enh_chr1:32165031-32165198,enh_chr1:32171812-32171862,enh_chr1:32155501-32155818,enh_chr1:32157674-32157813,enh_chr1:32172074-32172274,enh_chr1:32158756-32158842,enh_chr1:32173356-32173594,enh_chr1:32166195-32166322,enh_chr1:32165721-32165771,enh_chr1:32174055-32174243,enh_chr1:32171910-32171976,enh_chr1:32160362-32160824,enh_chr1:3217201…	Name=dyadic_chr1:32169036-32169209,dyadic_chr1:32168716-32168885,dyadic_chr1:32168521-32168657,dyadic_chr1:32168253-32168338,dyadic_chr1:32169210-32171418	.	.	.
chr1	32176100	32178100	.	Name=enh_chr1:32177003-32177057,enh_chr1:32177767-32178872,enh_chr1:32176475-32176836,enh_chr1:32177540-32177637	.	.	Name=shores:chr1:32177553:32179552	Name=shelves:chr1:32175553:32177552
chr1	32178900	32183300	.	Name=enh_chr1:32178935-32179293,enh_chr1:32182498-32182640,enh_chr1:32182241-32182459,enh_chr1:32179360-32179460,enh_chr1:32183020-32183233	Name=dyadic_chr1:32179820-32181730	Name=island:chr1:32179553:32180213	Name=shores:chr1:32180214:32182213,shores:chr1:32177553:32179552	Name=shelves:chr1:shores:chr1:32180214:32182213:32182214
chr1	32204900	32205900	.	Name=enh_chr1:32204935-32205240,enh_chr1:32205405-32205455	.	Name=island:chr1:32204968:32206284	Name=shores:chr1:32202968:32204967	.
chr1	32206400	32207300	.	Name=enh_chr1:32206552-32206602,enh_chr1:32206485-32206535	.	.	Name=shores:chr1:32206285:32208284	.
chr1	32225200	32264500	Name=prom_chr1:32229702-32231057,prom_chr1:32227509-32229601,prom_chr1:32225903-32227124,prom_chr1:32237523-32238432,prom_chr1:32253550-32255566,prom_chr1:32238587-32238641	Name=enh_chr1:32252672-32252810,enh_chr1:32232355-32232407,enh_chr1:32234479-32234997,enh_chr1:32246745-32247977,enh_chr1:32242187-32242395,enh_chr1:32236895-32237203,enh_chr1:32257911-32257972,enh_chr1:32253200-32253517,enh_chr1:32252473-32252527,enh_chr1:32235185-32235283,enh_chr1:32257143-32257193,enh_chr1:32249873-32250089,enh_chr1:32264046-32264840,enh_chr1:32257465-32257546,enh_chr1:3225556…	Name=dyadic_chr1:32253071-32253185,dyadic_chr1:32237328-32237486,dyadic_chr1:32225769-32225894,dyadic_chr1:32256265-32256493,dyadic_chr1:32238692-32238791,dyadic_chr1:32252835-32252903	Name=island:chr1:32239923:32241540	Name=shores:chr1:32241541:32243540,shores:chr1:32237923:32239922	Name=shelves:chr1:32235923:32237922,shelves:chr1:shores:chr1:32222440:32224439:32224440,shelves:chr1:shores:chr1:32241541:32243540:32243541
chr1	32273100	32281000	.	Name=enh_chr1:32280958-32281045,enh_chr1:32279853-32279968,enh_chr1:32280447-32280520,enh_chr1:32280299-32280353,enh_chr1:32280030-32280108,enh_chr1:32278195-32278252,enh_chr1:32279363-32279487,enh_chr1:32277179-32277938,enh_chr1:32275441-32275502,enh_chr1:32280127-32280254	.	Name=island:chr1:32275109:32275943	Name=shores:chr1:32273109:32275108,shores:chr1:32275944:32277943	Name=shelves:chr1:shores:chr1:32275944:32277943:32277944,shelves:chr1:32271109:32273108
chr1	32282000	32297200	.	Name=enh_chr1:32283967-32284051,enh_chr1:32284379-32284462,enh_chr1:32294196-32294236,enh_chr1:32282085-32282135,enh_chr1:32295353-32295480,enh_chr1:32293927-32294011,enh_chr1:32291668-32291731,enh_chr1:32288490-32288759,enh_chr1:32291848-32292061,enh_chr1:32294678-32294833,enh_chr1:32293312-32293367,enh_chr1:32293796-32293855,enh_chr1:32296339-32296492,enh_chr1:32295532-32295586,enh_chr1:3228420…	Name=dyadic_chr1:32292442-32293185,dyadic_chr1:32295840-32295988	Name=island:chr1:32291813:32292433	Name=shores:chr1:32292434:32294433,shores:chr1:32289813:32291812	Name=shelves:chr1:32287813:32289812,shelves:chr1:shores:chr1:32292434:32294433:32294434
chr1	32302100	32317800	.	Name=enh_chr1:32313731-32313989,enh_chr1:32309175-32309447,enh_chr1:32305402-32305519,enh_chr1:32308971-32309166,enh_chr1:32311394-32311444,enh_chr1:32302868-32303715,enh_chr1:32302591-32302683,enh_chr1:32308509-32308912,enh_chr1:32316450-32316509,enh_chr1:32311141-32311344,enh_chr1:32311775-32311825,enh_chr1:32314518-32315417,enh_chr1:32309648-32309736,enh_chr1:32311887-32311998,enh_chr1:3231263…	Name=dyadic_chr1:32314089-32314482	.	.	.
chr1	32342100	32342900	.	Name=enh_chr1:32342414-32342472,enh_chr1:32342168-32342218	.	.	.	.
chr1	32343300	32343400	.	.	.	.	.	.
chr1	32351200	32360300	.	Name=enh_chr1:32356799-32357183,enh_chr1:32356705-32356745,enh_chr1:32355922-32356015,enh_chr1:32355501-32355606,enh_chr1:32354703-32355430,enh_chr1:32356254-32356294,enh_chr1:32352617-32352735,enh_chr1:32356179-32356230,enh_chr1:32352428-32352468,enh_chr1:32354031-32354166	.	Name=island:chr1:32351114:32351987	Name=shores:chr1:32359343:32361342,shores:chr1:32351988:32353987	Name=shelves:chr1:32357343:32359342,shelves:chr1:shores:chr1:32351988:32353987:32353988
chr1	32372800	32379400	.	Name=enh_chr1:32378484-32378545,enh_chr1:32378578-32378622,enh_chr1:32378746-32378820,enh_chr1:32374631-32374738,enh_chr1:32376634-32376863,enh_chr1:32373273-32373323,enh_chr1:32375415-32375643,enh_chr1:32373991-32374115,enh_chr1:32377947-32378272,enh_chr1:32377790-32377851,enh_chr1:32378643-32378693,enh_chr1:32373900-32373974	.	.	.	.
chr1	32388100	32411100	Name=prom_chr1:32402218-32404616	Name=enh_chr1:32406073-32406144,enh_chr1:32392517-32392752,enh_chr1:32401468-32401590,enh_chr1:32389994-32390099,enh_chr1:32399318-32399418,enh_chr1:32398649-32398882,enh_chr1:32391998-32392108,enh_chr1:32388070-32388176,enh_chr1:32393617-32393701,enh_chr1:32388809-32388905,enh_chr1:32399423-32399582,enh_chr1:32391666-32391716,enh_chr1:32391775-32391972,enh_chr1:32404662-32404728,enh_chr1:3240501…	Name=dyadic_chr1:32401368-32401428,dyadic_chr1:32400815-32401258,dyadic_chr1:32400653-32400749,dyadic_chr1:32401931-32402099,dyadic_chr1:32409197-32410761	Name=island:chr1:32394169:32394747	Name=shores:chr1:32394748:32396747,shores:chr1:32392169:32394168	Name=shelves:chr1:32390169:32392168,shelves:chr1:shores:chr1:32394748:32396747:32396748
chr1	32419100	32420900	.	Name=enh_chr1:32419399-32419453,enh_chr1:32419981-32420120,enh_chr1:32418805-32419371,enh_chr1:32420141-32421206,enh_chr1:32419672-32419755,enh_chr1:32419897-32419951	.	.	.	.
chr1	32421400	32446800	.	Name=enh_chr1:32443023-32443705,enh_chr1:32427481-32427670,enh_chr1:32427274-32427447,enh_chr1:32442851-32442901,enh_chr1:32421557-32422224,enh_chr1:32444773-32444854,enh_chr1:32442161-32442299,enh_chr1:32446430-32446504,enh_chr1:32427737-32427794,enh_chr1:32446576-32446706,enh_chr1:32429251-32429291,enh_chr1:32436533-32436660,enh_chr1:32423275-32423777,enh_chr1:32444881-32444931,enh_chr1:3242563…	Name=dyadic_chr1:32436851-32436905	Name=island:chr1:32426827:32427234	Name=shores:chr1:32424827:32426826,shores:chr1:32427235:32429234	Name=shelves:chr1:shores:chr1:32427235:32429234:32429235,shelves:chr1:32422827:32424826
chr1	32447000	32474700	.	Name=enh_chr1:32470632-32470719,enh_chr1:32456905-32457042,enh_chr1:32474122-32474292,enh_chr1:32452745-32453438,enh_chr1:32473421-32473468,enh_chr1:32462068-32462243,enh_chr1:32471104-32471331,enh_chr1:32469161-32469465,enh_chr1:32450255-32451439,enh_chr1:32452466-32452539,enh_chr1:32455310-32455505,enh_chr1:32460821-32460871,enh_chr1:32467878-32467948,enh_chr1:32461059-32461225,enh_chr1:3245226…	.	Name=island:chr1:32464899:32465460	Name=shores:chr1:32465461:32467460,shores:chr1:32462899:32464898	Name=shelves:chr1:32460899:32462898,shelves:chr1:shores:chr1:32465461:32467460:32467461
chr1	32478400	32482500	Name=prom_chr1:32481088-32481138,prom_chr1:32481224-32481335,prom_chr1:32478349-32480903	Name=enh_chr1:32481965-32482005	Name=dyadic_chr1:32482193-32482258,dyadic_chr1:32481388-32481533,dyadic_chr1:32481624-32481723	.	.	.
chr1	32518600	32539500	Name=prom_chr1:32537464-32539431	Name=enh_chr1:32531737-32531827,enh_chr1:32529434-32529505,enh_chr1:32534216-32534298,enh_chr1:32521111-32521296,enh_chr1:32528819-32528885,enh_chr1:32534584-32534816,enh_chr1:32518751-32518872,enh_chr1:32526896-32526951,enh_chr1:32529709-32529911,enh_chr1:32526548-32526820,enh_chr1:32528701-32528751,enh_chr1:32536372-32536587,enh_chr1:32522312-32522362,enh_chr1:32532611-32532651,enh_chr1:3252566…	.	Name=island:chr1:32539399:32540138	Name=shores:chr1:32537399:32539398	Name=shelves:chr1:32535399:32537398
chr1	32571700	32577400	Name=prom_chr1:32574912-32574962,prom_chr1:32573227-32574794,prom_chr1:32575048-32575246,prom_chr1:32572994-32573184	Name=enh_chr1:32575973-32576158,enh_chr1:32572655-32572747,enh_chr1:32577150-32577521,enh_chr1:32576237-32576291,enh_chr1:32572340-32572382,enh_chr1:32571916-32572010,enh_chr1:32576948-32577080,enh_chr1:32572588-32572649,enh_chr1:32576544-32576669	Name=dyadic_chr1:32575262-32575358	.	.	.
chr1	32586700	32593300	.	Name=enh_chr1:32592380-32592423,enh_chr1:32592943-32593007,enh_chr1:32587843-32588101,enh_chr1:32586751-32586952,enh_chr1:32591990-32592040,enh_chr1:32593049-32593160,enh_chr1:32586981-32587240,enh_chr1:32592539-32592638,enh_chr1:32590985-32591224	.	.	.	.
chr1	32610800	32614100	.	Name=enh_chr1:32611315-32611499,enh_chr1:32612428-32612478,enh_chr1:32611537-32611657	.	.	.	.
chr1	32640000	32669000	Name=prom_chr1:32644632-32646607	Name=enh_chr1:32657901-32657951,enh_chr1:32662388-32662442,enh_chr1:32647478-32647528,enh_chr1:32651755-32651910,enh_chr1:32644445-32644575,enh_chr1:32641020-32641064,enh_chr1:32647122-32647197,enh_chr1:32652004-32652054,enh_chr1:32664742-32664830,enh_chr1:32668101-32668149,enh_chr1:32663947-32664029,enh_chr1:32663080-32663174,enh_chr1:32662632-32662705,enh_chr1:32641076-32641126,enh_chr1:3266246…	Name=dyadic_chr1:32665685-32667695,dyadic_chr1:32646678-32646877	Name=island:chr1:32650942:32651762	Name=shores:chr1:32648942:32650941,shores:chr1:32651763:32653762	Name=shelves:chr1:shores:chr1:32651763:32653762:32653763,shelves:chr1:32646942:32648941
chr1	32670700	32674200	Name=prom_chr1:32670658-32671902	Name=enh_chr1:32673533-32673583,enh_chr1:32674170-32675013,enh_chr1:32672979-32673051,enh_chr1:32673766-32673836,enh_chr1:32672752-32672889,enh_chr1:32673110-32673201	Name=dyadic_chr1:32672131-32672250,dyadic_chr1:32671917-32672078	.	.	.
chr1	32687100	32689700	Name=prom_chr1:32688796-32688872,prom_chr1:32687304-32688681	Name=enh_chr1:32689295-32689356,enh_chr1:32689169-32689262,enh_chr1:32689465-32689599,enh_chr1:32689618-32689706	Name=dyadic_chr1:32687083-32687133	.	.	.
chr1	32705500	32710000	Name=prom_chr1:32704793-32707465	Name=enh_chr1:32708498-32708569,enh_chr1:32708111-32708461	Name=dyadic_chr1:32707542-32707604	.	.	Name=shelves:chr1:shores:chr1:32703265:32705264:32705265,shelves:chr1:32708270:32710269
chr1	32712700	32722400	.	Name=enh_chr1:32713520-32713618,enh_chr1:32717653-32717947,enh_chr1:32713403-32713487,enh_chr1:32713037-32713122,enh_chr1:32712435-32712875,enh_chr1:32713245-32713335	Name=dyadic_chr1:32722193-32722791,dyadic_chr1:32718270-32718321,dyadic_chr1:32720720-32720760,dyadic_chr1:32715288-32716948,dyadic_chr1:32719237-32719831,dyadic_chr1:32717547-32717597,dyadic_chr1:32713622-32714639,dyadic_chr1:32718453-32718669,dyadic_chr1:32718180-32718265,dyadic_chr1:32721435-32721535,dyadic_chr1:32720159-32720213,dyadic_chr1:32716985-32717300,dyadic_chr1:32720774-32721381	.	Name=shores:chr1:32712491:32714490	Name=shelves:chr1:shores:chr1:32712491:32714490:32714491
chr1	32729600	32738700	.	Name=enh_chr1:32729904-32730021,enh_chr1:32732788-32733118,enh_chr1:32732257-32732307,enh_chr1:32737493-32737545,enh_chr1:32730922-32730973,enh_chr1:32737378-32737418,enh_chr1:32737025-32737099,enh_chr1:32734926-32735079,enh_chr1:32735512-32735597,enh_chr1:32732123-32732228,enh_chr1:32730654-32730724,enh_chr1:32738058-32738174,enh_chr1:32732311-32732396,enh_chr1:32732546-32732726,enh_chr1:3273790…	Name=dyadic_chr1:32738231-32738432,dyadic_chr1:32738477-32738738,dyadic_chr1:32729407-32729748	.	.	Name=shelves:chr1:32737533:32739532
chr1	32739100	32740100	.	.	Name=dyadic_chr1:32738802-32740100	.	Name=shores:chr1:32739533:32741532	Name=shelves:chr1:32737533:32739532
chr1	32741000	32741600	Name=prom_chr1:32740959-32741299	Name=enh_chr1:32741507-32741572	Name=dyadic_chr1:32741347-32741445	Name=island:chr1:32741533:32742273	Name=shores:chr1:32739533:32741532	.
chr1	32753300	32765200	Name=prom_chr1:32757001-32758634	Name=enh_chr1:32759697-32759744,enh_chr1:32755651-32755691,enh_chr1:32764095-32764181,enh_chr1:32755219-32755341,enh_chr1:32755475-32755540,enh_chr1:32756122-32756187,enh_chr1:32762492-32762545,enh_chr1:32755982-32756099,enh_chr1:32755007-32755158,enh_chr1:32756692-32756742,enh_chr1:32756839-32756982,enh_chr1:32756234-32756444,enh_chr1:32760463-32760527,enh_chr1:32760025-32760102,enh_chr1:3275994…	Name=dyadic_chr1:32758764-32758900	Name=island:chr1:32753826:32754379	Name=shores:chr1:32754380:32756379,shores:chr1:32751826:32753825	Name=shelves:chr1:shores:chr1:32754380:32756379:32756380
chr1	32799100	32806200	Name=prom_chr1:32799890-32802716	Name=enh_chr1:32805637-32805893,enh_chr1:32798807-32799166,enh_chr1:32805048-32805115,enh_chr1:32804649-32804701,enh_chr1:32799536-32799647,enh_chr1:32803971-32804383,enh_chr1:32803818-32803932,enh_chr1:32802750-32803774,enh_chr1:32799258-32799368,enh_chr1:32805164-32805570,enh_chr1:32804410-32804486,enh_chr1:32799684-32799763	.	.	.	.
chr1	32808800	32815300	.	Name=enh_chr1:32813466-32813609,enh_chr1:32814745-32815388,enh_chr1:32812232-32812292,enh_chr1:32809487-32809531,enh_chr1:32811782-32811869,enh_chr1:32810880-32811451,enh_chr1:32813618-32813658,enh_chr1:32810784-32810851,enh_chr1:32814412-32814494,enh_chr1:32814221-32814265,enh_chr1:32808863-32809105	Name=dyadic_chr1:32812897-32813209	.	Name=shores:chr1:32815074:32817073	Name=shelves:chr1:32813074:32815073
chr1	32816600	32818100	Name=prom_chr1:32816290-32818076	.	.	Name=island:chr1:32817074:32818305	Name=shores:chr1:32815074:32817073	.
chr1	32824900	32826400	.	Name=enh_chr1:32825352-32825835,enh_chr1:32826178-32826306,enh_chr1:32824939-32825013	.	.	.	.
chr1	32827000	32828200	.	Name=enh_chr1:32826716-32827188	Name=dyadic_chr1:32827325-32828351	.	.	.
chr1	32830000	32865000	Name=prom_chr1:32861132-32861257,prom_chr1:32858822-32861035,prom_chr1:32861612-32861733	Name=enh_chr1:32852836-32852916,enh_chr1:32843239-32843431,enh_chr1:32863932-32863992,enh_chr1:32831397-32831447,enh_chr1:32831742-32831792,enh_chr1:32830554-32830614,enh_chr1:32830432-32830489,enh_chr1:32843464-32843531,enh_chr1:32831629-32831679,enh_chr1:32843998-32844058,enh_chr1:32837661-32838285,enh_chr1:32854311-32854513,enh_chr1:32831195-32831303,enh_chr1:32845816-32845880,enh_chr1:3284530…	Name=dyadic_chr1:32858721-32858814	.	.	.
chr1	32876100	32885000	.	Name=enh_chr1:32879873-32879958,enh_chr1:32879435-32879859,enh_chr1:32878942-32878994,enh_chr1:32877463-32877513	.	.	Name=shores:chr1:32884085:32886084	Name=shelves:chr1:32882085:32884084
chr1	32891700	32893200	Name=prom_chr1:32892494-32892879,prom_chr1:32892306-32892412	.	Name=dyadic_chr1:32893004-32893163	Name=island:chr1:32892868:32893848	Name=shores:chr1:32890868:32892867	.
chr1	32913800	32914200	Name=prom_chr1:32913341-32913906,prom_chr1:32913962-32914309	.	.	.	.	.
chr1	32927800	32939400	Name=prom_chr1:32929750-32930914,prom_chr1:32930927-32931497	Name=enh_chr1:32936163-32936331,enh_chr1:32937227-32937277,enh_chr1:32936528-32936568,enh_chr1:32932021-32932087	Name=dyadic_chr1:32936721-32936873,dyadic_chr1:32936912-32937128	.	.	.
chr1	32964500	32967600	Name=prom_chr1:32965662-32966828	Name=enh_chr1:32967587-32967828,enh_chr1:32965202-32965277	Name=dyadic_chr1:32966909-32967099,dyadic_chr1:32964934-32965014	Name=island:chr1:32963930:32965015	Name=shores:chr1:32965016:32967015	Name=shelves:chr1:shores:chr1:32965016:32967015:32967016
chr1	32972200	32995300	Name=prom_chr1:32985974-32986578	Name=enh_chr1:32990568-32990790,enh_chr1:32985844-32985953,enh_chr1:32991453-32991498,enh_chr1:32974515-32974608,enh_chr1:32974857-32974914,enh_chr1:32991356-32991451,enh_chr1:32991767-32991891,enh_chr1:32990804-32990983,enh_chr1:32974282-32974394	Name=dyadic_chr1:32986933-32987068,dyadic_chr1:32986613-32986656	Name=island:chr1:32972857:32973378	Name=shores:chr1:32970857:32972856,shores:chr1:32973379:32975378	Name=shelves:chr1:shores:chr1:32973379:32975378:32975379
chr1	33003900	33121300	Name=prom_chr1:33115065-33115230,prom_chr1:33004614-33006017,prom_chr1:33077567-33078171,prom_chr1:33078209-33078543,prom_chr1:33115543-33117537	Name=enh_chr1:33118043-33118102,enh_chr1:33079059-33079114,enh_chr1:33113172-33113245,enh_chr1:33093501-33093629,enh_chr1:33100316-33100366,enh_chr1:33109990-33110291,enh_chr1:33010442-33010529,enh_chr1:33088783-33088909,enh_chr1:33118451-33118502,enh_chr1:33009610-33009660,enh_chr1:33093249-33093424,enh_chr1:33118179-33118240,enh_chr1:33010591-33010657,enh_chr1:33016912-33016984,enh_chr1:3310269…	Name=dyadic_chr1:33108098-33108404,dyadic_chr1:33114841-33115052,dyadic_chr1:33077081-33077161,dyadic_chr1:33004221-33004271,dyadic_chr1:33006728-33006809,dyadic_chr1:33006058-33006124,dyadic_chr1:33117795-33117911,dyadic_chr1:33046375-33046613,dyadic_chr1:33006961-33007011,dyadic_chr1:33006129-33006553	Name=island:chr1:33050993:33051332,island:chr1:33080923:33081642,island:chr1:33036600:33037118	Name=shores:chr1:33048993:33050992,shores:chr1:33078923:33080922,shores:chr1:33034600:33036599,shores:chr1:33081643:33083642,shores:chr1:33051333:33053332,shores:chr1:33037119:33039118	Name=shelves:chr1:33076923:33078922,shelves:chr1:shores:chr1:33051333:33053332:33053333,shelves:chr1:shores:chr1:33081643:33083642:33083643,shelves:chr1:33046993:33048992,shelves:chr1:shores:chr1:33037119:33039118:33039119,shelves:chr1:33032600:33034599
chr1	33143100	33170900	.	Name=enh_chr1:33154519-33154559,enh_chr1:33153217-33153408,enh_chr1:33151128-33151246,enh_chr1:33145691-33145882,enh_chr1:33160799-33161249,enh_chr1:33155012-33155099,enh_chr1:33147564-33147941,enh_chr1:33161731-33161865,enh_chr1:33148433-33148513,enh_chr1:33155116-33155156,enh_chr1:33153034-33153088,enh_chr1:33161451-33161495,enh_chr1:33165862-33166037,enh_chr1:33154431-33154498,enh_chr1:3316441…	Name=dyadic_chr1:33165643-33165708,dyadic_chr1:33158879-33159425,dyadic_chr1:33166880-33170062,dyadic_chr1:33166234-33166286	Name=island:chr1:33159658:33159926,island:chr1:33147375:33147720	Name=shores:chr1:33147721:33149720,shores:chr1:33159927:33161926,shores:chr1:33157658:33159657,shores:chr1:33145375:33147374	Name=shelves:chr1:shores:chr1:33147721:33149720:33149721,shelves:chr1:33143375:33145374,shelves:chr1:33155658:33157657,shelves:chr1:shores:chr1:33159927:33161926:33161927
chr1	33175200	33180100	.	Name=enh_chr1:33178625-33178694,enh_chr1:33175232-33175361,enh_chr1:33176079-33176150,enh_chr1:33175433-33175650,enh_chr1:33176927-33177075,enh_chr1:33176835-33176898,enh_chr1:33179974-33180146,enh_chr1:33178703-33179102,enh_chr1:33178539-33178583,enh_chr1:33177693-33178298	.	.	Name=shores:chr1:33178725:33180724	Name=shelves:chr1:33176725:33178724
chr1	33181300	33185500	.	Name=enh_chr1:33182834-33183105,enh_chr1:33184420-33184470,enh_chr1:33181540-33181994,enh_chr1:33184220-33184361,enh_chr1:33183830-33183936,enh_chr1:33182034-33182786	.	Name=island:chr1:33180725:33182272	Name=shores:chr1:33182273:33184272	Name=shelves:chr1:shores:chr1:33182273:33184272:33184273
chr1	33189200	33191400	.	Name=enh_chr1:33191365-33191490,enh_chr1:33190298-33191276,enh_chr1:33190180-33190240	.	.	.	.
chr1	33206500	33209400	Name=prom_chr1:33206890-33207853	Name=enh_chr1:33209302-33209842,enh_chr1:33209011-33209105,enh_chr1:33209114-33209239,enh_chr1:33206387-33206729	Name=dyadic_chr1:33207858-33208989,dyadic_chr1:33206767-33206876	.	.	.
chr1	33218000	33233500	Name=prom_chr1:33219063-33221177	Name=enh_chr1:33228862-33229134,enh_chr1:33228108-33228272,enh_chr1:33222634-33222892,enh_chr1:33230466-33230752,enh_chr1:33222977-33223444,enh_chr1:33232116-33232442,enh_chr1:33229602-33229742,enh_chr1:33226387-33227678,enh_chr1:33227740-33228027,enh_chr1:33232785-33233052,enh_chr1:33223500-33226233,enh_chr1:33233096-33233292,enh_chr1:33222125-33222204,enh_chr1:33229490-33229558,enh_chr1:3323333…	Name=dyadic_chr1:33218074-33218124,dyadic_chr1:33219005-33219052	.	.	.
chr1	33246300	33246600	.	Name=enh_chr1:33246348-33246552	.	.	.	.
chr1	33247700	33250300	.	Name=enh_chr1:33247651-33247755,enh_chr1:33247775-33247971	.	.	.	.
chr1	33279700	33290400	Name=prom_chr1:33281886-33284806,prom_chr1:33281733-33281848	Name=enh_chr1:33288105-33288465,enh_chr1:33280917-33280983,enh_chr1:33279977-33280173,enh_chr1:33280438-33280629,enh_chr1:33287360-33287424,enh_chr1:33288799-33288895,enh_chr1:33285385-33285453,enh_chr1:33285522-33285627,enh_chr1:33280649-33280748,enh_chr1:33286708-33286752	Name=dyadic_chr1:33281200-33281354	.	.	Name=shelves:chr1:shores:chr1:33276781:33278780:33278781
chr1	33349400	33353200	Name=prom_chr1:33351958-33352468	Name=enh_chr1:33350907-33350964,enh_chr1:33350380-33350462,enh_chr1:33351039-33351151,enh_chr1:33349969-33350031,enh_chr1:33350487-33350605	Name=dyadic_chr1:33349413-33349463,dyadic_chr1:33349513-33349657,dyadic_chr1:33351396-33351494,dyadic_chr1:33351499-33351593,dyadic_chr1:33351798-33351882,dyadic_chr1:33353076-33353130,dyadic_chr1:33352802-33352937	Name=island:chr1:33349182:33350169	Name=shores:chr1:33350170:33352169	Name=shelves:chr1:shores:chr1:33350170:33352169:33352170
chr1	33358200	33363100	Name=prom_chr1:33358258-33360049	Name=enh_chr1:33362894-33363335,enh_chr1:33360311-33360479	Name=dyadic_chr1:33360935-33361005	.	.	.
chr1	33368300	33376200	.	Name=enh_chr1:33369075-33369228,enh_chr1:33368523-33368629,enh_chr1:33370020-33370983,enh_chr1:33372407-33372566,enh_chr1:33369741-33369898,enh_chr1:33373175-33373373,enh_chr1:33372103-33372264	.	.	.	.
chr1	33382000	33402800	Name=prom_chr1:33391980-33392098,prom_chr1:33391858-33391927,prom_chr1:33390184-33391003,prom_chr1:33391089-33391828	Name=enh_chr1:33383875-33384055,enh_chr1:33382401-33382605,enh_chr1:33383256-33383411,enh_chr1:33394442-33394539,enh_chr1:33392807-33392865,enh_chr1:33383595-33383645,enh_chr1:33401642-33402062,enh_chr1:33398335-33398433,enh_chr1:33394666-33394860,enh_chr1:33386436-33386702,enh_chr1:33400319-33400385,enh_chr1:33382669-33382759,enh_chr1:33389865-33389915,enh_chr1:33398692-33398773,enh_chr1:3338583…	.	.	.	.
chr1	33428100	33466300	Name=prom_chr1:33438377-33439051,prom_chr1:33430123-33430946,prom_chr1:33429304-33430029	Name=enh_chr1:33439449-33439499,enh_chr1:33446078-33446177,enh_chr1:33451923-33451988,enh_chr1:33443841-33443885,enh_chr1:33445689-33445806,enh_chr1:33451271-33451446,enh_chr1:33464107-33464252,enh_chr1:33448974-33449014,enh_chr1:33447604-33447724,enh_chr1:33457010-33459012,enh_chr1:33456613-33456754,enh_chr1:33459961-33460049,enh_chr1:33431367-33431434,enh_chr1:33462609-33462659,enh_chr1:3343523…	Name=dyadic_chr1:33431089-33431188,dyadic_chr1:33427918-33428497,dyadic_chr1:33428713-33429043,dyadic_chr1:33461090-33461177	Name=island:chr1:33430401:33431328	Name=shores:chr1:33428401:33430400,shores:chr1:33431329:33433328	Name=shelves:chr1:shores:chr1:33431329:33433328:33433329,shelves:chr1:33426401:33428400
chr1	33491600	33495800	.	Name=enh_chr1:33495463-33495594,enh_chr1:33494516-33494566,enh_chr1:33492782-33493002,enh_chr1:33495631-33495868,enh_chr1:33491878-33491922,enh_chr1:33492012-33492052,enh_chr1:33493866-33493916,enh_chr1:33495374-33495446	Name=dyadic_chr1:33493455-33493543	.	.	.
chr1	33497500	33516300	Name=prom_chr1:33501637-33502949	Name=enh_chr1:33500660-33500795,enh_chr1:33515779-33516466,enh_chr1:33513430-33513908,enh_chr1:33497739-33498048,enh_chr1:33514845-33514895,enh_chr1:33514937-33515221,enh_chr1:33505108-33505169,enh_chr1:33511784-33511980,enh_chr1:33512608-33512835,enh_chr1:33508369-33508823,enh_chr1:33509778-33509874,enh_chr1:33513953-33514440,enh_chr1:33509478-33509558,enh_chr1:33509010-33509071,enh_chr1:3351090…	Name=dyadic_chr1:33505588-33505725,dyadic_chr1:33505793-33505866,dyadic_chr1:33501237-33501291,dyadic_chr1:33505349-33505543	.	.	.
chr1	33520300	33522700	.	Name=enh_chr1:33522160-33522275,enh_chr1:33522467-33522538,enh_chr1:33521273-33521634,enh_chr1:33520668-33521270	.	.	.	.
chr1	33544500	33549700	Name=prom_chr1:33547189-33547686,prom_chr1:33546353-33547096,prom_chr1:33547123-33547180,prom_chr1:33547720-33547897	Name=enh_chr1:33545765-33545895,enh_chr1:33548941-33549023,enh_chr1:33544751-33544966,enh_chr1:33549379-33549462,enh_chr1:33548366-33548594,enh_chr1:33548729-33548811,enh_chr1:33545387-33545582	Name=dyadic_chr1:33545902-33546054,dyadic_chr1:33546059-33546134,dyadic_chr1:33546222-33546282	.	.	.
chr1	33551300	33556400	.	Name=enh_chr1:33551833-33552356,enh_chr1:33555132-33555754,enh_chr1:33553388-33553584,enh_chr1:33551343-33551444,enh_chr1:33551569-33551695,enh_chr1:33554120-33554413,enh_chr1:33554671-33554749,enh_chr1:33553838-33553889	.	.	.	.
chr1	33560600	33577700	.	Name=enh_chr1:33564052-33564252,enh_chr1:33561357-33561411,enh_chr1:33560538-33561035,enh_chr1:33565998-33566154,enh_chr1:33565770-33565893,enh_chr1:33562047-33562227,enh_chr1:33561812-33561900,enh_chr1:33567460-33567520,enh_chr1:33562559-33562609,enh_chr1:33563916-33564000,enh_chr1:33564565-33565673,enh_chr1:33562795-33563069,enh_chr1:33562238-33562450	.	.	.	.
chr1	33589900	33597000	Name=prom_chr1:33592412-33593798,prom_chr1:33591139-33591217,prom_chr1:33592241-33592401	Name=enh_chr1:33594953-33595023,enh_chr1:33593834-33594306,enh_chr1:33595999-33596226,enh_chr1:33595223-33595273,enh_chr1:33594394-33594484,enh_chr1:33594494-33594737,enh_chr1:33596912-33597118,enh_chr1:33594820-33594925	Name=dyadic_chr1:33592117-33592171	.	.	.
chr1	33609500	33609600	.	Name=enh_chr1:33609385-33609683	.	.	.	.
chr1	33645900	33649000	Name=prom_chr1:33646109-33648529	Name=enh_chr1:33645707-33645928,enh_chr1:33648619-33648818,enh_chr1:33648923-33648986	.	.	.	.
chr1	33717600	33724300	Name=prom_chr1:33721847-33722250,prom_chr1:33722263-33723432,prom_chr1:33720963-33721840	Name=enh_chr1:33720336-33720416,enh_chr1:33720758-33720843,enh_chr1:33720674-33720724,enh_chr1:33720863-33720960	Name=dyadic_chr1:33724157-33724227,dyadic_chr1:33723910-33723992,dyadic_chr1:33723443-33723560,dyadic_chr1:33723635-33723901	.	.	.
chr1	33755600	33761400	.	Name=enh_chr1:33760330-33760430,enh_chr1:33755530-33755604,enh_chr1:33760964-33761515,enh_chr1:33758368-33758418,enh_chr1:33758569-33758768,enh_chr1:33760197-33760247,enh_chr1:33760760-33760953,enh_chr1:33759683-33759817	.	.	.	.
chr1	33772100	33773100	Name=prom_chr1:33772989-33773072,prom_chr1:33772726-33772970,prom_chr1:33772110-33772717	.	.	.	.	.
chr1	33790500	33801700	.	Name=enh_chr1:33794880-33794930,enh_chr1:33798856-33798959,enh_chr1:33794427-33794563,enh_chr1:33793090-33793173,enh_chr1:33800553-33800960,enh_chr1:33792643-33792823,enh_chr1:33801480-33801524,enh_chr1:33795261-33795426,enh_chr1:33793257-33794227,enh_chr1:33799044-33799364,enh_chr1:33798613-33798731,enh_chr1:33794642-33794734,enh_chr1:33798128-33798295,enh_chr1:33799658-33800192,enh_chr1:3379137…	.	.	.	.
chr1	33803100	33803200	.	Name=enh_chr1:33803131-33803492	.	.	.	.
chr1	33804000	33832500	Name=prom_chr1:33814251-33816359	Name=enh_chr1:33803927-33804976,enh_chr1:33817608-33817697,enh_chr1:33806079-33806133,enh_chr1:33828482-33828632,enh_chr1:33816497-33816784,enh_chr1:33823179-33823239,enh_chr1:33805711-33805765,enh_chr1:33824506-33824568,enh_chr1:33809247-33809461,enh_chr1:33825692-33825736,enh_chr1:33819926-33820003,enh_chr1:33828262-33828324,enh_chr1:33828048-33828223,enh_chr1:33806613-33806742,enh_chr1:3382719…	Name=dyadic_chr1:33812187-33814231	.	.	.
chr1	33844500	33849800	.	Name=enh_chr1:33848078-33849024,enh_chr1:33845528-33845652,enh_chr1:33845187-33845505,enh_chr1:33849336-33849504,enh_chr1:33845659-33845716,enh_chr1:33845030-33845074,enh_chr1:33844716-33844825,enh_chr1:33847610-33847992,enh_chr1:33849250-33849300,enh_chr1:33844889-33844965,enh_chr1:33849640-33849680,enh_chr1:33845812-33845902,enh_chr1:33846527-33846567,enh_chr1:33846075-33846333,enh_chr1:3384972…	.	.	.	.
chr1	33855800	33876400	.	Name=enh_chr1:33874450-33874517,enh_chr1:33855926-33856118,enh_chr1:33865124-33865282,enh_chr1:33864714-33864768,enh_chr1:33862850-33862911,enh_chr1:33863716-33863768,enh_chr1:33873083-33873260,enh_chr1:33857750-33857800,enh_chr1:33875388-33875438,enh_chr1:33857380-33857494,enh_chr1:33858698-33858955,enh_chr1:33857069-33857219,enh_chr1:33859258-33859630,enh_chr1:33856709-33856796,enh_chr1:3386795…	Name=dyadic_chr1:33873462-33873583,dyadic_chr1:33873774-33873859	.	.	.
chr1	33893900	33904300	Name=prom_chr1:33895604-33897276	Name=enh_chr1:33900043-33900235,enh_chr1:33901196-33901331,enh_chr1:33902619-33902935,enh_chr1:33894403-33894553,enh_chr1:33893960-33894028,enh_chr1:33902335-33902593,enh_chr1:33898743-33898826,enh_chr1:33899052-33899843,enh_chr1:33897872-33898040,enh_chr1:33894189-33894265,enh_chr1:33897770-33897820,enh_chr1:33900799-33901006,enh_chr1:33894679-33894757,enh_chr1:33904119-33904255,enh_chr1:3389764…	Name=dyadic_chr1:33895140-33895243,dyadic_chr1:33895300-33895439,dyadic_chr1:33895519-33895585	.	.	.
chr1	33908200	33912500	.	Name=enh_chr1:33908761-33908948,enh_chr1:33910843-33910928,enh_chr1:33909812-33909890,enh_chr1:33909264-33909756,enh_chr1:33912367-33912534,enh_chr1:33909028-33909234	.	.	.	.
chr1	33925400	33927500	.	Name=enh_chr1:33926494-33927260,enh_chr1:33925245-33926344	.	.	.	.
chr1	33932000	33941800	Name=prom_chr1:33937639-33938682	Name=enh_chr1:33935969-33936667,enh_chr1:33937063-33937152,enh_chr1:33933455-33933540,enh_chr1:33937222-33937272,enh_chr1:33940094-33940143,enh_chr1:33934254-33934429,enh_chr1:33933926-33933976,enh_chr1:33931879-33932027,enh_chr1:33939437-33939515,enh_chr1:33934707-33934815,enh_chr1:33939595-33940051,enh_chr1:33937389-33937480,enh_chr1:33940591-33940645,enh_chr1:33933683-33933869,enh_chr1:3393321…	Name=dyadic_chr1:33938802-33938888	.	.	.
chr1	34096700	34099100	.	Name=enh_chr1:34097049-34097133,enh_chr1:34098714-34099068	.	.	.	.
chr1	34626100	34641300	Name=prom_chr1:34629879-34630410,prom_chr1:34628512-34629243,prom_chr1:34628085-34628202,prom_chr1:34632223-34632945,prom_chr1:34631581-34632198,prom_chr1:34630458-34631503,prom_chr1:34629309-34629859	Name=enh_chr1:34633192-34633359,enh_chr1:34634337-34634414,enh_chr1:34638771-34638957,enh_chr1:34627285-34627335,enh_chr1:34635541-34635646	Name=dyadic_chr1:34627810-34627954,dyadic_chr1:34632986-34633124,dyadic_chr1:34627962-34628066	.	.	.
chr1	34641600	34732000	Name=prom_chr1:34642541-34642661,prom_chr1:34716146-34716433,prom_chr1:34642744-34642819	Name=enh_chr1:34653348-34653410,enh_chr1:34643895-34643970,enh_chr1:34702861-34703138,enh_chr1:34701377-34701440,enh_chr1:34644093-34644356,enh_chr1:34654802-34654866,enh_chr1:34653554-34653708,enh_chr1:34653469-34653519,enh_chr1:34658009-34658059,enh_chr1:34665572-34665867,enh_chr1:34690298-34690364,enh_chr1:34658348-34658464,enh_chr1:34663556-34663606,enh_chr1:34731420-34731650,enh_chr1:3465467…	Name=dyadic_chr1:34643005-34643123	.	.	.
chr1	35246500	35248300	Name=prom_chr1:35246845-35247555,prom_chr1:35246734-35246843	.	Name=dyadic_chr1:35247634-35248119,dyadic_chr1:35246135-35246609	.	.	.
chr1	35258000	35259300	Name=prom_chr1:35258271-35258335,prom_chr1:35258857-35258920,prom_chr1:35258415-35258540,prom_chr1:35258570-35258641,prom_chr1:35258719-35258821	.	Name=dyadic_chr1:35258101-35258170	.	.	.
chr1	35317300	35320000	.	Name=enh_chr1:35318213-35318919,enh_chr1:35317951-35318009,enh_chr1:35317419-35317579	.	.	.	.
chr1	35322900	35367500	Name=prom_chr1:35350817-35351002,prom_chr1:35351068-35351178,prom_chr1:35331380-35332499,prom_chr1:35351235-35351834,prom_chr1:35350352-35350405,prom_chr1:35324427-35325859	Name=enh_chr1:35335521-35335613,enh_chr1:35337021-35337525,enh_chr1:35333968-35334018,enh_chr1:35337682-35337780,enh_chr1:35332599-35332924,enh_chr1:35333559-35333609,enh_chr1:35356679-35357088,enh_chr1:35335462-35335512,enh_chr1:35364039-35364304,enh_chr1:35336437-35336524,enh_chr1:35337527-35337586,enh_chr1:35337828-35337908,enh_chr1:35330419-35330601,enh_chr1:35329174-35329328,enh_chr1:3534031…	Name=dyadic_chr1:35324225-35324339,dyadic_chr1:35331080-35331294,dyadic_chr1:35325992-35326098,dyadic_chr1:35344959-35345101,dyadic_chr1:35350542-35350760,dyadic_chr1:35331295-35331345	.	.	.
chr1	35369300	35369400	.	.	.	.	.	.
chr1	35370500	35402600	Name=prom_chr1:35394884-35395058,prom_chr1:35390215-35390325,prom_chr1:35395074-35395390,prom_chr1:35390377-35390492,prom_chr1:35395488-35396310,prom_chr1:35394466-35394759,prom_chr1:35390524-35390745	Name=enh_chr1:35385494-35385548,enh_chr1:35373168-35373519,enh_chr1:35381666-35381720,enh_chr1:35381190-35381391,enh_chr1:35372496-35372700,enh_chr1:35387177-35387230,enh_chr1:35385072-35385122,enh_chr1:35392933-35393012,enh_chr1:35375816-35375899,enh_chr1:35384310-35384423,enh_chr1:35384026-35384249,enh_chr1:35396706-35396756,enh_chr1:35393703-35393770,enh_chr1:35392648-35392766,enh_chr1:3539322…	Name=dyadic_chr1:35388922-35389086,dyadic_chr1:35394246-35394463,dyadic_chr1:35393806-35393991,dyadic_chr1:35387686-35387750,dyadic_chr1:35394041-35394186	.	.	.
chr1	35449700	35452500	Name=prom_chr1:35449785-35451272	Name=enh_chr1:35452355-35452406	Name=dyadic_chr1:35451563-35451617,dyadic_chr1:35451445-35451529	.	.	.
chr1	35495700	35498200	Name=prom_chr1:35497753-35497810,prom_chr1:35497897-35497971,prom_chr1:35496354-35497723	.	Name=dyadic_chr1:35496161-35496214	.	.	.
chr1	35507200	35549100	Name=prom_chr1:35544513-35545502,prom_chr1:35514841-35515047,prom_chr1:35545720-35545888	Name=enh_chr1:35527797-35528076,enh_chr1:35509992-35510046,enh_chr1:35543341-35543391,enh_chr1:35529010-35529060,enh_chr1:35543209-35543277,enh_chr1:35543415-35543562,enh_chr1:35513951-35514147,enh_chr1:35525466-35525527,enh_chr1:35512337-35513586	Name=dyadic_chr1:35528266-35528716,dyadic_chr1:35545984-35546034,dyadic_chr1:35514569-35514840	.	.	.
chr1	35584200	35587500	Name=prom_chr1:35586196-35586363,prom_chr1:35586389-35586793	Name=enh_chr1:35585920-35586000	.	.	.	.
chr1	35653600	35660600	Name=prom_chr1:35657032-35659526,prom_chr1:35656107-35656744	Name=enh_chr1:35659603-35659682,enh_chr1:35660414-35660652,enh_chr1:35653995-35654158,enh_chr1:35654596-35654855,enh_chr1:35653598-35653714,enh_chr1:35653848-35653931,enh_chr1:35655268-35655336,enh_chr1:35654396-35654464,enh_chr1:35654204-35654264,enh_chr1:35655841-35655892,enh_chr1:35655572-35655720,enh_chr1:35655023-35655106	.	.	.	.
chr1	35664500	35674400	.	Name=enh_chr1:35674175-35674226,enh_chr1:35666820-35667036,enh_chr1:35667042-35667102,enh_chr1:35665219-35665330,enh_chr1:35667655-35668280,enh_chr1:35664566-35664955,enh_chr1:35667352-35667406	.	.	.	.
chr1	35691000	35736300	Name=prom_chr1:35733859-35735529	Name=enh_chr1:35709885-35709975,enh_chr1:35721403-35721453,enh_chr1:35717045-35717124,enh_chr1:35721023-35721165,enh_chr1:35729738-35729903,enh_chr1:35709291-35709670,enh_chr1:35730464-35731093,enh_chr1:35727442-35727593,enh_chr1:35708354-35708474	Name=dyadic_chr1:35735765-35735815,dyadic_chr1:35735652-35735709,dyadic_chr1:35735544-35735602	Name=island:chr1:35718647:35719185,island:chr1:35707805:35708378	Name=shores:chr1:35719186:35721185,shores:chr1:35708379:35710378,shores:chr1:35705805:35707804,shores:chr1:35716647:35718646	Name=shelves:chr1:shores:chr1:35719186:35721185:35721186,shelves:chr1:35714647:35716646,shelves:chr1:35703805:35705804,shelves:chr1:shores:chr1:35708379:35710378:35710379
chr1	35745100	35749700	.	Name=enh_chr1:35744983-35745119	.	.	.	.
chr1	35759100	35777400	.	Name=enh_chr1:35763659-35763709,enh_chr1:35764091-35764481,enh_chr1:35771400-35771473,enh_chr1:35772609-35772699,enh_chr1:35760161-35760201,enh_chr1:35764609-35764649,enh_chr1:35760073-35760131	Name=dyadic_chr1:35767241-35767780,dyadic_chr1:35770476-35770944	Name=island:chr1:35769323:35770199	Name=shores:chr1:35767323:35769322,shores:chr1:35770200:35772199	Name=shelves:chr1:35765323:35767322,shelves:chr1:shores:chr1:35770200:35772199:35772200
chr1	35801000	35814400	.	Name=enh_chr1:35809929-35809979,enh_chr1:35806353-35806413,enh_chr1:35810649-35810699	Name=dyadic_chr1:35811280-35811393,dyadic_chr1:35811067-35811209,dyadic_chr1:35811424-35811607,dyadic_chr1:35811837-35811890	Name=island:chr1:35807898:35808860	Name=shores:chr1:35808861:35810860,shores:chr1:35805898:35807897	Name=shelves:chr1:35803898:35805897,shelves:chr1:shores:chr1:35808861:35810860:35810861
chr1	35828900	35830700	.	Name=enh_chr1:35829770-35829928,enh_chr1:35830464-35830699,enh_chr1:35829079-35829206	.	.	.	.
chr1	35834500	35847100	.	Name=enh_chr1:35843294-35843436,enh_chr1:35845051-35845739,enh_chr1:35835628-35836285,enh_chr1:35836364-35836442,enh_chr1:35837181-35837342,enh_chr1:35843048-35843127	.	.	.	.
chr1	35901900	35908800	.	Name=enh_chr1:35907622-35907942,enh_chr1:35908595-35908673,enh_chr1:35905630-35905695,enh_chr1:35907998-35908082,enh_chr1:35905291-35905500,enh_chr1:35905163-35905219,enh_chr1:35908419-35908503,enh_chr1:35903562-35903618	.	.	.	.
chr1	35914100	35921000	.	Name=enh_chr1:35920182-35920603,enh_chr1:35916976-35917063,enh_chr1:35915726-35915772,enh_chr1:35916614-35916955,enh_chr1:35917210-35917295,enh_chr1:35914967-35915313,enh_chr1:35917630-35918087,enh_chr1:35918115-35918224,enh_chr1:35920850-35920928,enh_chr1:35914018-35914427,enh_chr1:35918770-35918845,enh_chr1:35919798-35920159,enh_chr1:35920654-35920778	.	.	.	.
chr1	36021900	36037400	Name=prom_chr1:36022353-36024890	Name=enh_chr1:36034074-36034124,enh_chr1:36030271-36030570,enh_chr1:36036246-36036476,enh_chr1:36025826-36025965,enh_chr1:36035687-36035878,enh_chr1:36029743-36029902,enh_chr1:36033628-36033800,enh_chr1:36025968-36026042,enh_chr1:36032576-36032658,enh_chr1:36025305-36025468,enh_chr1:36034297-36034512,enh_chr1:36035918-36036056,enh_chr1:36033877-36033927,enh_chr1:36025661-36025741,enh_chr1:3603698…	Name=dyadic_chr1:36021008-36022351	.	.	.
chr1	36038600	36047100	Name=prom_chr1:36042887-36043877,prom_chr1:36038661-36039213,prom_chr1:36042263-36042481,prom_chr1:36039642-36039728,prom_chr1:36039503-36039553,prom_chr1:36042659-36042852,prom_chr1:36039238-36039444,prom_chr1:36038572-36038622	Name=enh_chr1:36045833-36046093,enh_chr1:36044238-36044364,enh_chr1:36041754-36042255,enh_chr1:36041469-36041683,enh_chr1:36041248-36041402	Name=dyadic_chr1:36044025-36044217,dyadic_chr1:36040489-36041234,dyadic_chr1:36039823-36040456	.	.	.
chr1	36057900	36059400	.	Name=enh_chr1:36058928-36059277,enh_chr1:36058394-36058528,enh_chr1:36058221-36058393	.	.	.	.
chr1	36100200	36127200	Name=prom_chr1:36108081-36108143,prom_chr1:36108244-36108421,prom_chr1:36106283-36106676,prom_chr1:36107703-36107811,prom_chr1:36107870-36108051,prom_chr1:36108154-36108242,prom_chr1:36106710-36107579,prom_chr1:36102994-36103400	Name=enh_chr1:36120937-36121157,enh_chr1:36126915-36127024,enh_chr1:36109791-36110011,enh_chr1:36105449-36105499,enh_chr1:36121518-36121647,enh_chr1:36105601-36105651,enh_chr1:36103828-36104009,enh_chr1:36122585-36122710,enh_chr1:36103763-36103807,enh_chr1:36122197-36122396,enh_chr1:36115376-36116777,enh_chr1:36121870-36122013,enh_chr1:36102897-36102988	Name=dyadic_chr1:36103432-36103630,dyadic_chr1:36105879-36105946,dyadic_chr1:36106100-36106224,dyadic_chr1:36108515-36108555	Name=island:chr1:36124854:36125520	Name=shores:chr1:36122854:36124853,shores:chr1:36125521:36127520	Name=shelves:chr1:36120854:36122853
chr1	36172900	36186400	Name=prom_chr1:36183193-36185068,prom_chr1:36172556-36174584	Name=enh_chr1:36175903-36175943,enh_chr1:36181872-36181947,enh_chr1:36174609-36174676,enh_chr1:36181077-36181424,enh_chr1:36182059-36182320,enh_chr1:36181429-36181593,enh_chr1:36182982-36183035,enh_chr1:36175459-36175550,enh_chr1:36185610-36185690,enh_chr1:36182557-36182629,enh_chr1:36180869-36181008	.	Name=island:chr1:36178354:36179042,island:chr1:36176155:36176860	Name=shores:chr1:36179043:36181042,shores:chr1:36176861:36178860,shores:chr1:36176354:36178353,shores:chr1:36174155:36176154	Name=shelves:chr1:36174354:36176353,shelves:chr1:shores:chr1:36179043:36181042:36181043,shelves:chr1:36172155:36174154,shelves:chr1:shores:chr1:36176861:36178860:36178861
chr1	36190100	36197000	.	Name=enh_chr1:36191572-36191695,enh_chr1:36192242-36192904,enh_chr1:36191799-36191998,enh_chr1:36193322-36193780,enh_chr1:36195216-36195459,enh_chr1:36191354-36191537	.	.	.	.
chr1	36216400	36305800	Name=prom_chr1:36273013-36275166,prom_chr1:36234709-36235999	Name=enh_chr1:36245415-36245529,enh_chr1:36276339-36276448,enh_chr1:36304424-36304522,enh_chr1:36303523-36303643,enh_chr1:36236373-36236452,enh_chr1:36240224-36240549,enh_chr1:36275989-36276078,enh_chr1:36253530-36253584,enh_chr1:36291270-36291358,enh_chr1:36282458-36282518,enh_chr1:36245803-36245853,enh_chr1:36263888-36263949,enh_chr1:36228867-36229070,enh_chr1:36254893-36254943,enh_chr1:3627688…	Name=dyadic_chr1:36263466-36263695,dyadic_chr1:36263126-36263287,dyadic_chr1:36272575-36272663,dyadic_chr1:36234310-36234585,dyadic_chr1:36272359-36272467,dyadic_chr1:36271439-36271588,dyadic_chr1:36272706-36272766,dyadic_chr1:36234222-36234306,dyadic_chr1:36272201-36272304,dyadic_chr1:36271949-36272034	Name=island:chr1:36224158:36224486	Name=shores:chr1:36224487:36226486,shores:chr1:36222158:36224157,shores:chr1:36304229:36306228	Name=shelves:chr1:36220158:36222157,shelves:chr1:36302229:36304228,shelves:chr1:shores:chr1:36224487:36226486:36226487
chr1	36342700	36344500	.	.	.	.	Name=shores:chr1:36341984:36343983	Name=shelves:chr1:shores:chr1:36341984:36343983:36343984
chr1	36348300	36436000	Name=prom_chr1:36395740-36397624,prom_chr1:36348251-36349930,prom_chr1:36397629-36397767	Name=enh_chr1:36400860-36400945,enh_chr1:36358688-36358732,enh_chr1:36377534-36377597,enh_chr1:36364873-36365016,enh_chr1:36399449-36399499,enh_chr1:36359271-36359348,enh_chr1:36408410-36408607,enh_chr1:36359442-36359507,enh_chr1:36410918-36411173,enh_chr1:36407029-36407108,enh_chr1:36352685-36353006,enh_chr1:36350884-36350934,enh_chr1:36353290-36353385,enh_chr1:36399884-36399945,enh_chr1:3636540…	Name=dyadic_chr1:36397823-36397863,dyadic_chr1:36397932-36397978,dyadic_chr1:36395650-36395719	Name=island:chr1:36397610:36398002,island:chr1:36385488:36386272	Name=shores:chr1:36383488:36385487,shores:chr1:36395610:36397609,shores:chr1:36398003:36400002,shores:chr1:36386273:36388272	Name=shelves:chr1:shores:chr1:36386273:36388272:36388273,shelves:chr1:36393610:36395609,shelves:chr1:shores:chr1:36398003:36400002:36400003,shelves:chr1:36381488:36383487
chr1	36518800	36546700	.	Name=enh_chr1:36538390-36538440,enh_chr1:36533459-36533782,enh_chr1:36546455-36546878,enh_chr1:36538052-36538127,enh_chr1:36542753-36542907,enh_chr1:36532416-36532486,enh_chr1:36536035-36536115,enh_chr1:36534498-36534785,enh_chr1:36535503-36535553,enh_chr1:36525342-36525426,enh_chr1:36525774-36525971,enh_chr1:36537301-36537550,enh_chr1:36545968-36546075	Name=dyadic_chr1:36521478-36521580	.	.	.
chr1	36549300	36550700	Name=prom_chr1:36549361-36550737	.	.	.	.	.
chr1	36552700	36566100	Name=prom_chr1:36553860-36555623	Name=enh_chr1:36563353-36563397,enh_chr1:36559109-36559153,enh_chr1:36558924-36559023,enh_chr1:36561818-36561924,enh_chr1:36565138-36565917,enh_chr1:36556233-36556287,enh_chr1:36566072-36566248,enh_chr1:36562722-36563077,enh_chr1:36557290-36557344,enh_chr1:36559854-36559920,enh_chr1:36563090-36563272,enh_chr1:36560189-36560250,enh_chr1:36558381-36558442,enh_chr1:36559352-36559833,enh_chr1:3655353…	Name=dyadic_chr1:36553334-36553374,dyadic_chr1:36552921-36553096,dyadic_chr1:36564202-36564246	.	.	.
chr1	36573600	36576700	.	Name=enh_chr1:36576084-36576207,enh_chr1:36574035-36574290,enh_chr1:36575980-36576020,enh_chr1:36574707-36575117	.	.	.	.
chr1	36580800	36592400	Name=prom_chr1:36590795-36591028,prom_chr1:36591048-36591171	Name=enh_chr1:36582542-36582883,enh_chr1:36584120-36584285,enh_chr1:36583546-36583614,enh_chr1:36582385-36582451,enh_chr1:36584974-36585024,enh_chr1:36592329-36592379,enh_chr1:36587598-36587648,enh_chr1:36585703-36586005,enh_chr1:36580794-36581224,enh_chr1:36588393-36588537,enh_chr1:36584303-36584425,enh_chr1:36585170-36585382,enh_chr1:36581553-36581768,enh_chr1:36582183-36582293	Name=dyadic_chr1:36589812-36589898,dyadic_chr1:36588633-36588710,dyadic_chr1:36591247-36591414,dyadic_chr1:36591616-36591694,dyadic_chr1:36589493-36589553,dyadic_chr1:36589362-36589423,dyadic_chr1:36589606-36589697,dyadic_chr1:36591500-36591574,dyadic_chr1:36591884-36591941,dyadic_chr1:36588856-36588928,dyadic_chr1:36587855-36588025,dyadic_chr1:36590078-36590195,dyadic_chr1:36589001-36589263,dyad…	.	.	.
chr1	36609200	36633800	Name=prom_chr1:36621065-36623204	Name=enh_chr1:36612991-36613066,enh_chr1:36632462-36633214,enh_chr1:36628962-36629023,enh_chr1:36613707-36613784,enh_chr1:36618957-36619028,enh_chr1:36625043-36625169,enh_chr1:36616928-36617016,enh_chr1:36610392-36610442,enh_chr1:36628903-36628943,enh_chr1:36628366-36628898,enh_chr1:36620301-36620364,enh_chr1:36624400-36624566,enh_chr1:36631825-36631995,enh_chr1:36633462-36633578,enh_chr1:3661706…	Name=dyadic_chr1:36624041-36624122,dyadic_chr1:36620751-36621048,dyadic_chr1:36624224-36624274,dyadic_chr1:36625830-36625974,dyadic_chr1:36614150-36614238,dyadic_chr1:36623892-36624003,dyadic_chr1:36626200-36628308,dyadic_chr1:36623329-36623488,dyadic_chr1:36624292-36624341,dyadic_chr1:36614388-36616913,dyadic_chr1:36623619-36623724,dyadic_chr1:36626023-36626168,dyadic_chr1:36623248-36623322,dyad…	.	.	.
chr1	36674900	36677000	.	Name=enh_chr1:36675482-36675586,enh_chr1:36674935-36675165,enh_chr1:36675326-36675376	.	.	.	.
chr1	36680900	36681000	.	.	.	.	.	.
chr1	36683500	36691500	Name=prom_chr1:36688762-36691011	Name=enh_chr1:36683324-36683530,enh_chr1:36684477-36684527,enh_chr1:36683889-36683980,enh_chr1:36688549-36688693,enh_chr1:36688416-36688534,enh_chr1:36683535-36683674,enh_chr1:36688367-36688408	Name=dyadic_chr1:36691197-36691437	.	.	.
chr1	36744900	36753300	.	Name=enh_chr1:36748414-36748465,enh_chr1:36747076-36747136,enh_chr1:36745942-36746144,enh_chr1:36749625-36749730,enh_chr1:36744903-36745324,enh_chr1:36749499-36749579,enh_chr1:36747000-36747050,enh_chr1:36750248-36750402,enh_chr1:36751680-36751877,enh_chr1:36746884-36746945,enh_chr1:36750754-36750804,enh_chr1:36749784-36749908,enh_chr1:36751567-36751638,enh_chr1:36747159-36747219,enh_chr1:3674787…	Name=dyadic_chr1:36746218-36746410	.	.	.
chr1	36763600	36773600	Name=prom_chr1:36770983-36773385	Name=enh_chr1:36768321-36768523,enh_chr1:36768913-36768963,enh_chr1:36770703-36770761,enh_chr1:36767807-36767938,enh_chr1:36765420-36766053,enh_chr1:36767554-36767620,enh_chr1:36766893-36767436,enh_chr1:36764152-36764259,enh_chr1:36766162-36766405,enh_chr1:36764596-36764676,enh_chr1:36769740-36769794,enh_chr1:36764342-36764398,enh_chr1:36773545-36773660,enh_chr1:36764004-36764080,enh_chr1:3677342…	Name=dyadic_chr1:36770218-36770371	.	.	.
chr1	36785100	36795600	Name=prom_chr1:36785767-36790329	Name=enh_chr1:36794408-36794659,enh_chr1:36791564-36791614,enh_chr1:36785171-36785278,enh_chr1:36793102-36793328,enh_chr1:36793669-36793767,enh_chr1:36792886-36793085,enh_chr1:36785449-36785500,enh_chr1:36795486-36795540,enh_chr1:36793422-36793486,enh_chr1:36793797-36793871,enh_chr1:36792415-36792465,enh_chr1:36793491-36793570,enh_chr1:36790513-36790563,enh_chr1:36792615-36792699,enh_chr1:3679216…	Name=dyadic_chr1:36785685-36785761,dyadic_chr1:36785582-36785631	.	.	.
chr1	36814700	36816300	.	Name=enh_chr1:36815464-36815767,enh_chr1:36814871-36815324,enh_chr1:36815967-36816040,enh_chr1:36815792-36815914,enh_chr1:36816043-36817792	.	.	.	.
chr1	36817200	36819500	.	Name=enh_chr1:36819184-36819448,enh_chr1:36817835-36818298,enh_chr1:36818459-36818837,enh_chr1:36816043-36817792	.	.	.	.
chr1	36820400	36827000	.	Name=enh_chr1:36820204-36820408,enh_chr1:36823735-36823785,enh_chr1:36825509-36825997,enh_chr1:36824243-36824654,enh_chr1:36821561-36821703,enh_chr1:36825395-36825499,enh_chr1:36826174-36826236,enh_chr1:36826922-36827011,enh_chr1:36820550-36820600,enh_chr1:36820773-36820930,enh_chr1:36824976-36825352,enh_chr1:36821354-36821408	.	.	.	.
chr1	36830000	36853200	Name=prom_chr1:36850096-36853817	Name=enh_chr1:36833474-36833564,enh_chr1:36845549-36845903,enh_chr1:36833585-36833705,enh_chr1:36832723-36833014,enh_chr1:36842142-36842237,enh_chr1:36835955-36836085,enh_chr1:36833834-36833878,enh_chr1:36846612-36846738,enh_chr1:36849477-36849583,enh_chr1:36848835-36849085,enh_chr1:36847593-36847700,enh_chr1:36834499-36835173,enh_chr1:36832362-36832412,enh_chr1:36837598-36837659,enh_chr1:3683554…	Name=dyadic_chr1:36839017-36840784	.	.	.
chr1	36861300	36881600	Name=prom_chr1:36866204-36867406,prom_chr1:36862763-36864077,prom_chr1:36881308-36881813	Name=enh_chr1:36862203-36862312,enh_chr1:36876884-36877010,enh_chr1:36878040-36878130,enh_chr1:36867882-36867932,enh_chr1:36872675-36872715,enh_chr1:36876624-36876675,enh_chr1:36874198-36874420,enh_chr1:36864996-36865146,enh_chr1:36864411-36864464,enh_chr1:36877511-36877873,enh_chr1:36872787-36872884,enh_chr1:36868094-36868454,enh_chr1:36867630-36867690,enh_chr1:36874791-36874918,enh_chr1:3687335…	Name=dyadic_chr1:36867585-36867625	.	.	.
chr1	36885800	36887800	.	Name=enh_chr1:36886880-36887043,enh_chr1:36886328-36886841,enh_chr1:36886082-36886288,enh_chr1:36887782-36887870	.	.	.	.
chr1	36904600	36941000	Name=prom_chr1:36929124-36930630,prom_chr1:36915510-36916867	Name=enh_chr1:36922305-36922373,enh_chr1:36906754-36906804,enh_chr1:36925134-36925184,enh_chr1:36912962-36913012,enh_chr1:36924634-36924730,enh_chr1:36914309-36914612,enh_chr1:36924387-36924467,enh_chr1:36927478-36927518,enh_chr1:36906584-36906716,enh_chr1:36930671-36931019,enh_chr1:36926491-36926560,enh_chr1:36909292-36909342,enh_chr1:36936380-36936424,enh_chr1:36931398-36931448,enh_chr1:3693283…	Name=dyadic_chr1:36937960-36938129,dyadic_chr1:36907257-36907323,dyadic_chr1:36907490-36907545	.	.	.
chr1	36943100	36945800	.	Name=enh_chr1:36943422-36943482	Name=dyadic_chr1:36945392-36945583,dyadic_chr1:36945236-36945300	.	.	.
chr1	36947000	36949500	.	Name=enh_chr1:36949394-36949498,enh_chr1:36947313-36948395	Name=dyadic_chr1:36948651-36948988,dyadic_chr1:36948408-36948631,dyadic_chr1:36947234-36947284	.	.	.
chr1	36951200	36954400	.	Name=enh_chr1:36953585-36953645,enh_chr1:36953657-36953740,enh_chr1:36951972-36952958,enh_chr1:36951797-36951847,enh_chr1:36954087-36954178,enh_chr1:36951560-36951737	Name=dyadic_chr1:36951340-36951538,dyadic_chr1:36951079-36951334	.	.	.
chr1	37163700	37169700	.	Name=enh_chr1:37164634-37165304,enh_chr1:37163458-37164129,enh_chr1:37169348-37169755	.	.	.	.
chr1	37476100	37522400	Name=prom_chr1:37499409-37499777,prom_chr1:37498453-37498601,prom_chr1:37499103-37499153,prom_chr1:37498997-37499057,prom_chr1:37499197-37499380,prom_chr1:37498735-37498936,prom_chr1:37499955-37500809	Name=enh_chr1:37494657-37494925,enh_chr1:37521955-37522318,enh_chr1:37507465-37507617,enh_chr1:37512290-37512340,enh_chr1:37506035-37506112,enh_chr1:37518882-37518999,enh_chr1:37520564-37520632,enh_chr1:37521856-37521949,enh_chr1:37513021-37513814,enh_chr1:37517894-37517971,enh_chr1:37517023-37517156,enh_chr1:37477785-37478231,enh_chr1:37507017-37507078,enh_chr1:37494956-37495122,enh_chr1:3750308…	Name=dyadic_chr1:37497571-37497647,dyadic_chr1:37501650-37502281,dyadic_chr1:37500981-37501100,dyadic_chr1:37502343-37502685,dyadic_chr1:37501416-37501560,dyadic_chr1:37496118-37496165,dyadic_chr1:37497881-37497931,dyadic_chr1:37497045-37497118,dyadic_chr1:37496910-37496960,dyadic_chr1:37496588-37496638	Name=island:chr1:37514311:37514964	Name=shores:chr1:37474621:37476620,shores:chr1:37514965:37516964,shores:chr1:37512311:37514310	Name=shelves:chr1:shores:chr1:37514965:37516964:37516965,shelves:chr1:shores:chr1:37474621:37476620:37476621,shelves:chr1:37510311:37512310
chr1	37777300	37781500	.	Name=enh_chr1:37779864-37779923,enh_chr1:37780937-37781137,enh_chr1:37780797-37780904,enh_chr1:37779130-37779241,enh_chr1:37781236-37781405,enh_chr1:37777312-37777385,enh_chr1:37781410-37781584	.	.	.	.
chr1	37783800	37784500	.	Name=enh_chr1:37783810-37784125	.	.	.	.
chr1	37899900	37916900	Name=prom_chr1:37911787-37911877,prom_chr1:37907864-37907924	Name=enh_chr1:37913086-37913137,enh_chr1:37904676-37904777,enh_chr1:37915384-37915523,enh_chr1:37899859-37899936,enh_chr1:37902865-37902940,enh_chr1:37904586-37904673,enh_chr1:37912518-37912632,enh_chr1:37904787-37904861,enh_chr1:37904261-37904311,enh_chr1:37899962-37900317,enh_chr1:37916170-37916277,enh_chr1:37915269-37915309,enh_chr1:37915614-37915865,enh_chr1:37913889-37914764	Name=dyadic_chr1:37908266-37908419	.	.	.
chr1	37919400	37922600	.	Name=enh_chr1:37922505-37922563,enh_chr1:37920372-37921075,enh_chr1:37919348-37919541,enh_chr1:37919620-37919674,enh_chr1:37921830-37921886	.	.	.	.
chr1	37932800	37947500	Name=prom_chr1:37938913-37941315	Name=enh_chr1:37938471-37938572,enh_chr1:37938252-37938380,enh_chr1:37935535-37935630,enh_chr1:37946356-37946555,enh_chr1:37935038-37935281,enh_chr1:37947215-37947589,enh_chr1:37946252-37946329,enh_chr1:37946866-37946938,enh_chr1:37937981-37938235,enh_chr1:37946990-37947204,enh_chr1:37946736-37946847,enh_chr1:37936894-37937919,enh_chr1:37938736-37938860	Name=dyadic_chr1:37941740-37946082,dyadic_chr1:37941479-37941713	.	Name=shores:chr1:37932050:37934049	Name=shelves:chr1:shores:chr1:37932050:37934049:37934050
chr1	37979200	38001600	Name=prom_chr1:37979266-37981224,prom_chr1:37984593-37984703	Name=enh_chr1:38000540-38000689,enh_chr1:37999869-38000536,enh_chr1:37983371-37983442,enh_chr1:37998300-37998441,enh_chr1:37981447-37981497,enh_chr1:38001113-38001304,enh_chr1:37999373-37999449,enh_chr1:37985903-37985964,enh_chr1:37983530-37983738,enh_chr1:37999029-37999194,enh_chr1:37981508-37981633,enh_chr1:37999477-37999594,enh_chr1:37986056-37986119,enh_chr1:37981269-37981319,enh_chr1:3798136…	Name=dyadic_chr1:37984756-37984846,dyadic_chr1:37984888-37984998,dyadic_chr1:37985129-37985500,dyadic_chr1:37995582-37995740	Name=island:chr1:37989560:37990097,island:chr1:37995912:37996316	Name=shores:chr1:37990098:37992097,shores:chr1:37987560:37989559,shores:chr1:37993912:37995911,shores:chr1:37996317:37998316	Name=shelves:chr1:38001167:38003166,shelves:chr1:37985560:37987559,shelves:chr1:shores:chr1:37996317:37998316:37998317,shelves:chr1:37991912:37993911,shelves:chr1:shores:chr1:37990098:37992097:37992098
chr1	38018200	38020800	Name=prom_chr1:38019522-38020109,prom_chr1:38019357-38019492,prom_chr1:38020190-38020263	Name=enh_chr1:38018187-38018244	Name=dyadic_chr1:38020402-38020506,dyadic_chr1:38018407-38018575	.	.	.
chr1	38021800	38023700	.	Name=enh_chr1:38023326-38023380,enh_chr1:38023512-38023668,enh_chr1:38022034-38022084	Name=dyadic_chr1:38022214-38023180	.	.	.
chr1	38060400	38063100	Name=prom_chr1:38060806-38061003,prom_chr1:38061007-38062162	Name=enh_chr1:38062307-38062357,enh_chr1:38062530-38062580	Name=dyadic_chr1:38060476-38060653	.	.	.
chr1	38087200	38092300	.	Name=enh_chr1:38087868-38088085,enh_chr1:38087636-38087704	.	.	.	.
chr1	38093100	38113200	Name=prom_chr1:38100310-38100827	Name=enh_chr1:38098005-38098070,enh_chr1:38101782-38102143,enh_chr1:38096852-38097042,enh_chr1:38095930-38096438,enh_chr1:38096479-38096713	Name=dyadic_chr1:38098832-38098952,dyadic_chr1:38101186-38101307,dyadic_chr1:38099877-38099986,dyadic_chr1:38101333-38101383,dyadic_chr1:38099100-38099161,dyadic_chr1:38099527-38099650	.	.	.
chr1	38137100	38141200	.	Name=enh_chr1:38138308-38138408	Name=dyadic_chr1:38139637-38139819	.	.	.
chr1	38153700	38161900	Name=prom_chr1:38156949-38158763,prom_chr1:38155853-38156893	Name=enh_chr1:38154133-38154200,enh_chr1:38153993-38154043,enh_chr1:38154757-38154919	Name=dyadic_chr1:38155246-38155725,dyadic_chr1:38159076-38159126,dyadic_chr1:38155046-38155157	.	.	.
chr1	38171300	38180500	.	.	.	.	.	.
chr1	38216800	38222300	Name=prom_chr1:38218704-38218958,prom_chr1:38218607-38218681,prom_chr1:38218368-38218429,prom_chr1:38218201-38218327	Name=enh_chr1:38220973-38221285	Name=dyadic_chr1:38219571-38219656,dyadic_chr1:38217853-38217893,dyadic_chr1:38218010-38218090,dyadic_chr1:38219718-38220034	.	.	.
chr1	38225000	38243200	Name=prom_chr1:38229658-38229743,prom_chr1:38230003-38230272,prom_chr1:38231487-38231640,prom_chr1:38230590-38231460,prom_chr1:38230320-38230459	Name=enh_chr1:38227256-38227306	Name=dyadic_chr1:38231713-38231990,dyadic_chr1:38232179-38232267,dyadic_chr1:38233346-38233396	.	.	.
chr1	38255600	38263600	Name=prom_chr1:38259365-38259996,prom_chr1:38259068-38259122,prom_chr1:38260325-38260375,prom_chr1:38260537-38260781,prom_chr1:38260142-38260279	Name=enh_chr1:38261434-38261521,enh_chr1:38258268-38258356,enh_chr1:38261593-38261645	Name=dyadic_chr1:38260786-38260844,dyadic_chr1:38261069-38261344,dyadic_chr1:38260876-38260969,dyadic_chr1:38258603-38258805	.	.	.
chr1	38272800	38283400	Name=prom_chr1:38273113-38275196,prom_chr1:38272964-38273111	Name=enh_chr1:38278310-38278395,enh_chr1:38281807-38281861,enh_chr1:38283289-38283444,enh_chr1:38275712-38275872,enh_chr1:38279699-38279832,enh_chr1:38276218-38276272,enh_chr1:38275461-38275505,enh_chr1:38276288-38276343,enh_chr1:38280010-38280179,enh_chr1:38279153-38279295,enh_chr1:38278965-38279139,enh_chr1:38276577-38277143,enh_chr1:38283001-38283107,enh_chr1:38279370-38279643	Name=dyadic_chr1:38272792-38272871	.	.	.
chr1	38290300	38318100	.	Name=enh_chr1:38306521-38306689,enh_chr1:38305487-38305649,enh_chr1:38294425-38294637,enh_chr1:38317371-38317527,enh_chr1:38314467-38314582,enh_chr1:38307562-38307674,enh_chr1:38291522-38291672,enh_chr1:38316874-38316982,enh_chr1:38317069-38317260,enh_chr1:38312966-38313026,enh_chr1:38312038-38312225,enh_chr1:38316322-38316565,enh_chr1:38291826-38291878,enh_chr1:38305181-38305225,enh_chr1:3831146…	Name=dyadic_chr1:38310909-38311024	.	.	.
chr1	38324200	38326300	Name=prom_chr1:38324646-38326326	.	Name=dyadic_chr1:38324379-38324564	.	.	.
chr1	38327900	38328500	.	Name=enh_chr1:38327936-38328302	.	.	.	.
chr1	38356200	38374100	.	Name=enh_chr1:38356169-38356386,enh_chr1:38356398-38356484,enh_chr1:38368042-38368140,enh_chr1:38359503-38359573,enh_chr1:38358452-38358583,enh_chr1:38373899-38373993,enh_chr1:38373171-38373423,enh_chr1:38358135-38358324,enh_chr1:38360898-38361032,enh_chr1:38373556-38373682,enh_chr1:38360355-38360395,enh_chr1:38357998-38358063,enh_chr1:38372428-38372523,enh_chr1:38369697-38369909,enh_chr1:3837143…	Name=dyadic_chr1:38366864-38367570	.	.	.
chr1	38387000	38398400	Name=prom_chr1:38396781-38397976	Name=enh_chr1:38391327-38391450,enh_chr1:38393004-38393077,enh_chr1:38391165-38391259,enh_chr1:38391688-38392092,enh_chr1:38398353-38398884,enh_chr1:38388446-38388909,enh_chr1:38389275-38389356,enh_chr1:38390210-38390324,enh_chr1:38392362-38392460,enh_chr1:38388921-38389052,enh_chr1:38389065-38389224	Name=dyadic_chr1:38396054-38396094,dyadic_chr1:38396169-38396223,dyadic_chr1:38396265-38396652	.	.	.
chr1	38409400	38414300	Name=prom_chr1:38411679-38413010	Name=enh_chr1:38409716-38409826,enh_chr1:38413210-38413390,enh_chr1:38411013-38411207,enh_chr1:38410547-38410843,enh_chr1:38409831-38410036	Name=dyadic_chr1:38411509-38411653,dyadic_chr1:38411464-38411508	.	.	.
chr1	38440800	38441000	.	Name=enh_chr1:38440772-38440965	.	.	.	.
chr1	38451400	38456500	Name=prom_chr1:38455034-38456186,prom_chr1:38456192-38456282	Name=enh_chr1:38453193-38453255,enh_chr1:38454036-38454076	Name=dyadic_chr1:38454618-38454693	.	.	.
chr1	38459300	38481100	Name=prom_chr1:38470824-38470936,prom_chr1:38470948-38472431,prom_chr1:38477873-38479274,prom_chr1:38460815-38462593	Name=enh_chr1:38477051-38477175,enh_chr1:38475715-38475776,enh_chr1:38464881-38467574,enh_chr1:38480001-38480101,enh_chr1:38474773-38475341,enh_chr1:38463006-38463103,enh_chr1:38462735-38462830,enh_chr1:38476142-38476255,enh_chr1:38475597-38475702,enh_chr1:38469065-38469136,enh_chr1:38472525-38472585,enh_chr1:38472905-38472955,enh_chr1:38460616-38460685,enh_chr1:38474595-38474635,enh_chr1:3846474…	Name=dyadic_chr1:38469160-38469458,dyadic_chr1:38469522-38470717	.	.	.
chr1	38490100	38501000	.	Name=enh_chr1:38495475-38496556,enh_chr1:38491010-38491214,enh_chr1:38494015-38494199,enh_chr1:38494241-38494615,enh_chr1:38496639-38497378,enh_chr1:38493718-38493956,enh_chr1:38494637-38495449,enh_chr1:38492307-38493710	.	.	.	.
chr1	38503100	38504300	.	Name=enh_chr1:38503474-38503555	.	.	.	.
chr1	38505800	38530500	Name=prom_chr1:38509885-38510248,prom_chr1:38512408-38513901,prom_chr1:38511765-38511839,prom_chr1:38509091-38509324,prom_chr1:38511840-38511890,prom_chr1:38510603-38510668,prom_chr1:38511009-38511722,prom_chr1:38512146-38512345,prom_chr1:38510806-38510937,prom_chr1:38510372-38510550	Name=enh_chr1:38529394-38529640,enh_chr1:38519111-38519306,enh_chr1:38506636-38506688,enh_chr1:38505889-38505969,enh_chr1:38517483-38517866,enh_chr1:38528488-38528715,enh_chr1:38519320-38519593,enh_chr1:38525974-38526096,enh_chr1:38506282-38506453,enh_chr1:38518853-38519102,enh_chr1:38527726-38527848,enh_chr1:38516593-38516755,enh_chr1:38528727-38528875,enh_chr1:38516156-38516297,enh_chr1:3851975…	Name=dyadic_chr1:38508577-38508740,dyadic_chr1:38508788-38508990,dyadic_chr1:38516058-38516108	.	.	.
chr1	38531000	38532100	.	Name=enh_chr1:38531979-38532140	.	.	.	.
chr1	38598500	38604500	.	Name=enh_chr1:38599336-38599861,enh_chr1:38601444-38601545,enh_chr1:38601834-38601992,enh_chr1:38601198-38601248,enh_chr1:38603915-38604774,enh_chr1:38602760-38603191,enh_chr1:38602012-38602111,enh_chr1:38601315-38601365,enh_chr1:38599037-38599104,enh_chr1:38599924-38600294	.	.	.	.
chr1	38679200	38680100	.	.	Name=dyadic_chr1:38679450-38679754	.	.	.
chr1	38751500	38753600	.	Name=enh_chr1:38752103-38752167,enh_chr1:38753168-38753218,enh_chr1:38751556-38751892,enh_chr1:38751420-38751512,enh_chr1:38753425-38753504,enh_chr1:38752263-38752331	.	.	.	.
chr1	38755600	38763900	.	Name=enh_chr1:38763649-38763756,enh_chr1:38759348-38759469,enh_chr1:38758524-38758668,enh_chr1:38755889-38755957,enh_chr1:38756009-38756059,enh_chr1:38756127-38756342,enh_chr1:38761996-38762092,enh_chr1:38757375-38757503,enh_chr1:38757056-38757250,enh_chr1:38757511-38758403	.	.	.	.
chr1	38907300	38918800	.	Name=enh_chr1:38911199-38911249,enh_chr1:38910721-38910815,enh_chr1:38915277-38915339,enh_chr1:38910892-38910942,enh_chr1:38910993-38911083,enh_chr1:38917700-38918012,enh_chr1:38915920-38915998,enh_chr1:38917340-38917542,enh_chr1:38917587-38917671,enh_chr1:38910406-38910659,enh_chr1:38910040-38910295	.	.	.	.
chr1	38940100	38943200	Name=prom_chr1:38941786-38942661	Name=enh_chr1:38941488-38941587,enh_chr1:38940878-38940959,enh_chr1:38942736-38943122,enh_chr1:38940196-38940822,enh_chr1:38940980-38941269	Name=dyadic_chr1:38941630-38941775,dyadic_chr1:38941328-38941452	.	.	.
chr1	38948100	38951700	.	Name=enh_chr1:38949805-38949855,enh_chr1:38950263-38950348,enh_chr1:38950968-38951062	Name=dyadic_chr1:38948130-38948586	.	.	.
chr1	39023300	39030500	.	Name=enh_chr1:39027015-39027065,enh_chr1:39027422-39027759,enh_chr1:39027294-39027416,enh_chr1:39026863-39026925,enh_chr1:39023240-39023338,enh_chr1:39030128-39030178,enh_chr1:39027098-39027154,enh_chr1:39023843-39025851,enh_chr1:39026497-39026543	Name=dyadic_chr1:39026171-39026232,dyadic_chr1:39025914-39026069	.	.	.
chr1	39035100	39038800	.	Name=enh_chr1:39037805-39037868,enh_chr1:39037340-39037418,enh_chr1:39037262-39037338,enh_chr1:39037442-39037771,enh_chr1:39037913-39038175	.	.	.	.
[truncated: 40,425 more rows]

## Sheet: Table S6
Table S6. Differentially methylated regions between ICE patients and normal Chinese controls.
chr	start	end	CpG	normal Chinese:mu	ICE syndrome:mu	diff	pval	Chr	GeneStart	GeneEnd	Gene	Description	Strand	OverlapLength
chr1	564472	564601	13	0.855675	0.717658	-0.138017	0.0012657	.	-1	-1	.	-1	.	0
chr1	801819	802240	44	0.790197	0.637422	-0.152775	0	.	-1	-1	.	-1	.	0
chr1	802270	802661	33	0.825365	0.697062	-0.128303	0	.	-1	-1	.	-1	.	0
chr1	900502	900659	11	0.921988	0.814178	-0.107809	0	chr1	895966	901099	KLHL17	kelch-like family member 17	+	157
[truncated: 3,474 more rows]

## Sheet: Table S7
Table S7. Recurrent hypomethylated regions among ICE patients that were differentially methylated between ICE patients and normal Chinese controls*
[truncated: 46 more rows]
